# Supplementary material for: RNA-Seq transcriptome profiling of immature grain wheat is a technique for understanding comparative modeling of baking quality
Source: Sci Rep. 2024 May 13;14:10940. doi: 10.1038/s41598-024-61528-y (PMC11091171; doi:10.1038/s41598-024-61528-y)
Supplement: Supplementary file 1 — Supplementary Information. [file 41598_2024_61528_MOESM1_ESM.xlsx]

## Sheet: quality of RNA 
											S1 Figure. The quality of RNA by Agilent 2100 Bioanalyzer System (a and b) and GC content and quality distribution of sequences (c and d)

## Sheet: DEGs
				Supplemental data 1. The numbers of DEGs in comparison between Omid and O-64-1-10 genotypes with different baking quality at 15 DPA.
	gene_id	locus	value_ Omid	value_ O-64.1.10	log2(fold_change)	p_value	q_value	significant
1	TraesCS1A01G004400	chr1A:2642679-2647820	0	10.8233	inf	0.00035	0.0334937	yes
2	TraesCS1A01G035000	chr1A:18290268-18293816	0	4.90608	inf	0.0009	0.0379971	yes
3	TraesCS1A01G053800	chr1A:35536340-35537133	8.41242	0	-inf	0.0011	0.0387746	yes
4	TraesCS1A01G062600	chr1A:42686183-42686671	0	55.2431	inf	0.00045	0.0346354	yes
5	TraesCS1A01G062900	chr1A:42721346-42721834	0	149.324	inf	5e-05	0.0113325	yes
6	TraesCS1A01G068900	chr1A:50538288-50540079	0	10.4235	inf	0.0001	0.0178193	yes
7	TraesCS1A01G111700	chr1A:112942670-112944251	8.53234	0	-inf	0.0011	0.0387746	yes
8	TraesCS1A01G123200	chr1A:142887335-142888649	4.13084	0	-inf	0.0011	0.0387746	yes
9	TraesCS1A01G164900	chr1A:297872247-297874838	0	4.17402	inf	0.00095	0.0386553	yes
10	TraesCS1A01G237000	chr1A:420382144-420382501	56.5687	0	-inf	0.00045	0.0346354	yes
11	TraesCS1A01G348600	chr1A:533740874-533742489	16.886	0	-inf	0.0011	0.0387746	yes
12	TraesCS1A01G434600	chr1A:585304255-585304951	34.0759	0	-inf	5e-05	0.0113325	yes
13	TraesCS1A01G441600	chr1A:590342676-590347770	22.1969	0	-inf	5e-05	0.0113325	yes
14	TraesCS1B01G000600	chr1B:1198856-1199521	19.2415	0	-inf	0.0011	0.0387746	yes
15	TraesCS1B01G001500	chr1B:1416126-1418511	7.03491	0	-inf	0.0004	0.0346354	yes
16	TraesCS1B01G005600	chr1B:3653879-3658719	41.7137	0	-inf	5e-05	0.0113325	yes
17	TraesCS1B01G007900	chr1B:4340075-4342815	14.2746	0	-inf	5e-05	0.0113325	yes
18	TraesCS1B01G008200	chr1B:4475944-4479093	15.467	0	-inf	5e-05	0.0113325	yes
19	TraesCS1B01G010700	chr1B:5057628-5058082	2203.67	0	-inf	5e-05	0.0113325	yes
20	TraesCS1B01G011500	chr1B:5509923-5510133	100.612	0	-inf	0.00045	0.0346354	yes
21	TraesCS1B01G011600	chr1B:5584087-5585557	75253.2	27.0945	-11.4395	5e-05	0.0113325	yes
22	TraesCS1B01G014000	chr1B:6481673-6482216	14.6589	0	-inf	0.00065	0.0375241	yes
23	TraesCS1B01G017900	chr1B:8696361-8698509	7.6702	0	-inf	0.0009	0.0379971	yes
24	TraesCS1B01G018000	chr1B:8710403-8710950	17.931	0	-inf	0.0012	0.0406898	yes
25	TraesCS1B01G018100	chr1B:8715511-8715872	214.854	0	-inf	5e-05	0.0113325	yes
26	TraesCS1B01G018900	chr1B:8946610-8948376	33.2228	0	-inf	0.0001	0.0178193	yes
27	TraesCS1B01G021300	chr1B:9838960-9844193	2.8185	0	-inf	0.0014	0.0467959	yes
28	TraesCS1B01G024000	chr1B:11406899-11409074	2.85642	0	-inf	0.0011	0.0387746	yes
29	TraesCS1B01G030700	chr1B:15141443-15142626	15.7454	0	-inf	5e-05	0.0113325	yes
30	TraesCS1B01G033100	chr1B:16213849-16215700	9.21421	0	-inf	0.00035	0.0334937	yes
31	TraesCS1B01G034400	chr1B:16506243-16506495	165.274	0	-inf	5e-05	0.0113325	yes
32	TraesCS1B01G036900	chr1B:17623096-17624296	22.8006	0	-inf	0.00025	0.0313568	yes
33	TraesCS1B01G038000	chr1B:17884314-17885280	23.3394	0	-inf	5e-05	0.0113325	yes
34	TraesCS1B01G042300	chr1B:22074315-22087881	33.3602	0	-inf	0.00035	0.0334937	yes
35	TraesCS1B01G043600	chr1B:23597452-23599342	3.45458	0	-inf	0.00045	0.0346354	yes
36	TraesCS1B01G044400	chr1B:24350422-24355320	4.56065	0	-inf	0.0002	0.0293614	yes
37	TraesCS1B01G044500	chr1B:24494417-24499592	16.5863	0	-inf	5e-05	0.0113325	yes
38	TraesCS1B01G044800	chr1B:24786128-24788342	5.2665	0	-inf	0.0003	0.0334937	yes
39	TraesCS1B01G045700	chr1B:25814042-25814222	690.758	0	-inf	0.0001	0.0178193	yes
40	TraesCS1B01G046800	chr1B:26621644-26622916	4.49692	0	-inf	0.00065	0.0375241	yes
41	TraesCS1B01G048800	chr1B:28561982-28564701	12.7062	0	-inf	5e-05	0.0113325	yes
42	TraesCS1B01G049100	chr1B:28762876-28763433	145.35	0	-inf	5e-05	0.0113325	yes
43	TraesCS1B01G055100	chr1B:37569163-37572221	5.11004	0	-inf	0.0003	0.0334937	yes
44	TraesCS1B01G057100	chr1B:39655796-39656411	12.0016	0	-inf	0.0009	0.0379971	yes
45	TraesCS1B01G057900	chr1B:39854151-39854653	45.19	0	-inf	0.00035	0.0334937	yes
46	TraesCS1B01G059800	chr1B:42347752-42351145	2.77811	0	-inf	0.0008	0.0379273	yes
47	TraesCS1B01G060100	chr1B:43450633-43454941	44.0831	0	-inf	5e-05	0.0113325	yes
48	TraesCS1B01G062400	chr1B:47205654-47206620	5.15853	0	-inf	0.0011	0.0387746	yes
49	TraesCS1B01G066800	chr1B:50997969-50999838	8.61852	0	-inf	0.0001	0.0178193	yes
50	TraesCS1B01G068200	chr1B:53050348-53052389	45.3707	0	-inf	5e-05	0.0113325	yes
51	TraesCS1B01G068300	chr1B:53075385-53082377	9.61449	0	-inf	0.00045	0.0346354	yes
52	TraesCS1B01G069300	chr1B:54876189-54887687	5.36208	0	-inf	5e-05	0.0113325	yes
53	TraesCS1B01G071700	chr1B:56879176-56883068	6.03456	0	-inf	0.0003	0.0334937	yes
54	TraesCS1B01G073700	chr1B:57498377-57501098	9.33026	0	-inf	0.00035	0.0334937	yes
55	TraesCS1B01G076900	chr1B:59596530-59602163	4.33032	0	-inf	0.0006	0.0375241	yes
56	TraesCS1B01G078900	chr1B:61895583-61898258	2.98808	0	-inf	0.00065	0.0375241	yes
57	TraesCS1B01G080900	chr1B:63468787-63480507	45.1032	0	-inf	0.00025	0.0313568	yes
58	TraesCS1B01G081000	chr1B:63614430-63614918	391.587	0	-inf	0.0001	0.0178193	yes
59	TraesCS1B01G081200	chr1B:63809032-63809520	27.2577	0	-inf	0.00045	0.0346354	yes
60	TraesCS1B01G085000	chr1B:69824186-69826314	3.90715	0	-inf	0.0009	0.0379971	yes
61	TraesCS1B01G086500	chr1B:72696456-72697142	15.2608	0	-inf	0.00045	0.0346354	yes
62	TraesCS1B01G088500	chr1B:84979982-84980951	5.7972	0	-inf	0.0011	0.0387746	yes
63	TraesCS1B01G093400	chr1B:94956339-94958124	14.044	0	-inf	0.00035	0.0334937	yes
64	TraesCS1B01G094600	chr1B:96515642-96518619	15.0527	0	-inf	0.0003	0.0334937	yes
65	TraesCS1B01G095800	chr1B:99709807-99713252	8.51978	0	-inf	0.00065	0.0375241	yes
66	TraesCS1B01G100800	chr1B:110604202-110607547	38.823	0	-inf	5e-05	0.0113325	yes
67	TraesCS1B01G102600	chr1B:112695111-112697813	5.40528	0	-inf	0.00045	0.0346354	yes
68	TraesCS1B01G102800	chr1B:112864477-112866156	5.28922	0	-inf	0.0004	0.0346354	yes
69	TraesCS1B01G104800	chr1B:115748986-115750386	12.1589	0	-inf	5e-05	0.0113325	yes
70	TraesCS1B01G105300	chr1B:117179684-117188611	3.65652	0	-inf	0.00015	0.0232078	yes
71	TraesCS1B01G109400	chr1B:121404117-121406246	3.03831	0	-inf	0.00045	0.0346354	yes
72	TraesCS1B01G111300	chr1B:129176190-129177651	4.01547	0	-inf	0.0011	0.0387746	yes
73	TraesCS1B01G111700	chr1B:129998603-129999686	3.72364	0	-inf	0.00045	0.0346354	yes
74	TraesCS1B01G113800	chr1B:133106120-133107059	9.29927	0	-inf	0.00045	0.0346354	yes
75	TraesCS1B01G115300	chr1B:135825686-135827090	4.0243	0	-inf	0.00045	0.0346354	yes
76	TraesCS1B01G116200	chr1B:136909699-136914801	14.0578	0	-inf	5e-05	0.0113325	yes
77	TraesCS1B01G116800	chr1B:137151828-137153955	4.47571	0	-inf	0.00065	0.0375241	yes
78	TraesCS1B01G117000	chr1B:137177981-137179856	7.98024	0	-inf	0.00055	0.0370076	yes
79	TraesCS1B01G119600	chr1B:141845005-141845959	4.80839	0	-inf	0.0011	0.0387746	yes
80	TraesCS1B01G119800	chr1B:142093737-142094822	22.0943	0	-inf	5e-05	0.0113325	yes
81	TraesCS1B01G121500	chr1B:144122267-144126103	6.66235	0	-inf	0.0011	0.0387746	yes
82	TraesCS1B01G122100	chr1B:145718216-145720347	3.77428	0	-inf	0.00045	0.0346354	yes
83	TraesCS1B01G122800	chr1B:148414158-148416285	8.2498	0	-inf	0.00025	0.0313568	yes
84	TraesCS1B01G127300	chr1B:156263031-156265516	3.15784	0	-inf	0.00045	0.0346354	yes
85	TraesCS1B01G127900	chr1B:156685160-156688319	4.00806	0	-inf	0.0005	0.0346354	yes
86	TraesCS1B01G128400	chr1B:157899119-157901829	28.6101	0	-inf	5e-05	0.0113325	yes
87	TraesCS1B01G132000	chr1B:165547153-165547792	14.0007	0	-inf	0.00045	0.0346354	yes
88	TraesCS1B01G132200	chr1B:166076197-166080275	4.04525	0	-inf	0.00035	0.0334937	yes
89	TraesCS1B01G134300	chr1B:170570022-170576106	3.34353	0	-inf	0.0014	0.0467959	yes
90	TraesCS1B01G135100	chr1B:172001486-172005230	4.66173	0	-inf	0.00065	0.0375241	yes
91	TraesCS1B01G135400	chr1B:172378738-172381257	2.78204	0	-inf	0.0011	0.0387746	yes
92	TraesCS1B01G135800	chr1B:173122011-173122432	153.672	0	-inf	0.00035	0.0334937	yes
93	TraesCS1B01G135900	chr1B:173129368-173131772	11.4996	0	-inf	5e-05	0.0113325	yes
94	TraesCS1B01G136600	chr1B:174601893-174604413	44.8541	0	-inf	0.00025	0.0313568	yes
95	TraesCS1B01G136700	chr1B:174642889-174644732	101.971	0	-inf	5e-05	0.0113325	yes
96	TraesCS1B01G137300	chr1B:175415832-175421481	4.41776	0	-inf	0.0001	0.0178193	yes
97	TraesCS1B01G139200	chr1B:182197867-182199309	27.8804	0	-inf	5e-05	0.0113325	yes
98	TraesCS1B01G139900	chr1B:184741952-184742363	17.5195	0	-inf	0.0011	0.0387746	yes
99	TraesCS1B01G140800	chr1B:187203476-187210789	6.94948	0	-inf	0.0007	0.0375241	yes
100	TraesCS1B01G140900	chr1B:187700627-187715476	3.60867	0	-inf	0.0003	0.0334937	yes
101	TraesCS1B01G141200	chr1B:188262650-188265268	8.82961	0	-inf	0.00045	0.0346354	yes
102	TraesCS1B01G142200	chr1B:190883224-190887385	7.6124	0	-inf	0.0006	0.0375241	yes
103	TraesCS1B01G142600	chr1B:192265678-192273215	17.0089	0	-inf	0.0007	0.0375241	yes
104	TraesCS1B01G143600	chr1B:195102395-195102608	79.7595	0	-inf	0.0011	0.0387746	yes
105	TraesCS1B01G143800	chr1B:195555336-195560458	3.60889	0	-inf	0.00035	0.0334937	yes
106	TraesCS1B01G145800	chr1B:200298273-200300000	17.3941	0	-inf	0.0003	0.0334937	yes
107	TraesCS1B01G146100	chr1B:201775246-201777151	18.7263	0	-inf	5e-05	0.0113325	yes
108	TraesCS1B01G147300	chr1B:211312230-211326635	4.59806	0	-inf	0.0003	0.0334937	yes
109	TraesCS1B01G148000	chr1B:215535745-215536449	35.3801	0	-inf	0.00025	0.0313568	yes
110	TraesCS1B01G149000	chr1B:220751342-220753245	22.9084	0	-inf	5e-05	0.0113325	yes
111	TraesCS1B01G161100	chr1B:277958563-277960576	3.84706	0	-inf	0.00045	0.0346354	yes
112	TraesCS1B01G211300	chr1B:384335929-384340049	2.77372	0	-inf	0.00045	0.0346354	yes
113	TraesCS1B01G219700	chr1B:396817625-396820184	0	6.09126	inf	0.0006	0.0375241	yes
114	TraesCS1B01G259700	chr1B:457024735-457026418	7.14331	0	-inf	0.0007	0.0375241	yes
115	TraesCS1B01G279100	chr1B:487425837-487426964	0	7.38711	inf	0.0009	0.0379971	yes
116	TraesCS1B01G281700	chr1B:489994577-489994910	0	59.0815	inf	0.001	0.0387746	yes
117	TraesCS1B01G326200	chr1B:551759480-551761446	8.29331	0	-inf	0.00065	0.0375241	yes
118	TraesCS1B01G343000	chr1B:571432088-571433792	3.11806	0	-inf	0.0011	0.0387746	yes
119	TraesCS1B01G351000	chr1B:581412193-581412992	41.5448	0	-inf	5e-05	0.0113325	yes
120	TraesCS1B01G353500	chr1B:583689648-583693054	14.8523	0	-inf	0.0009	0.0379971	yes
121	TraesCS1B01G357400	chr1B:587472842-587473709	0	8.96742	inf	0.0009	0.0379971	yes
122	TraesCS1B01G362700	chr1B:591351039-591357331	8.63047	0	-inf	5e-05	0.0113325	yes
123	TraesCS1B01G389800	chr1B:623679499-623680766	9.45212	0	-inf	0.00035	0.0334937	yes
124	TraesCS1B01G390900	chr1B:624079578-624081049	7.17467	0	-inf	5e-05	0.0113325	yes
125	TraesCS1B01G399300	chr1B:630521082-630521637	14.0702	0	-inf	0.0011	0.0387746	yes
126	TraesCS1B01G403100	chr1B:632751552-632752549	10.9694	0	-inf	0.00065	0.0375241	yes
127	TraesCS1B01G411000	chr1B:637543814-637547987	7.12697	0	-inf	0.00045	0.0346354	yes
128	TraesCS1B01G425800	chr1B:652047012-652048013	0	9.63664	inf	0.0007	0.0375241	yes
129	TraesCS1B01G426300	chr1B:652457625-652459020	7.73611	0	-inf	0.00045	0.0346354	yes
130	TraesCS1B01G428200	chr1B:653322691-653323807	3.70256	0	-inf	0.00045	0.0346354	yes
131	TraesCS1B01G441000	chr1B:662067867-662069696	0	9.43113	inf	0.0002	0.0293614	yes
132	TraesCS1B01G445000	chr1B:665273802-665278404	12.5844	0	-inf	5e-05	0.0113325	yes
133	TraesCS1D01G117300	chr1D:113847955-113848938	0	9.61149	inf	0.00095	0.0386553	yes
134	TraesCS1D01G122200	chr1D:122834987-122840435	0	2.79893	inf	0.0011	0.0387746	yes
135	TraesCS1D01G309300	chr1D:405164258-405166509	6.66658	0	-inf	0.0003	0.0334937	yes
136	TraesCS1D01G387800	chr1D:460166505-460169129	3.5771	0	-inf	0.0003	0.0334937	yes
137	TraesCS1D01G394000	chr1D:463325318-463326458	16.7781	0	-inf	0.0001	0.0178193	yes
138	TraesCS1D01G402900	chr1D:467811796-467812780	0	6.17274	inf	0.00115	0.0392519	yes
139	TraesCS2A01G001200	chr2A:529548-532409	0	6.27234	inf	0.0011	0.0387746	yes
140	TraesCS2A01G029600	chr2A:13134945-13136883	3.00381	0	-inf	0.0004	0.0346354	yes
141	TraesCS2A01G037400	chr2A:15882519-15883476	0	29.301	inf	0.0009	0.0379971	yes
142	TraesCS2A01G041900	chr2A:16860365-16865643	0	9.79959	inf	0.00015	0.0232078	yes
143	TraesCS2A01G042100	chr2A:16881212-16888128	0	5.13971	inf	0.0001	0.0178193	yes
144	TraesCS2A01G042200	chr2A:16899418-16901079	0	4.36918	inf	0.0009	0.0379971	yes
145	TraesCS2A01G050700	chr2A:19904076-19905345	0	2.84194	inf	0.0005	0.0346354	yes
146	TraesCS2A01G051600	chr2A:20273552-20275101	0	8.15192	inf	0.0007	0.0375241	yes
147	TraesCS2A01G064200	chr2A:28786055-28791795	0	3.91774	inf	0.00105	0.0387746	yes
148	TraesCS2A01G065000	chr2A:29285285-29290439	0	5.06575	inf	0.0009	0.0379971	yes
149	TraesCS2A01G065700	chr2A:29720159-29721523	0	14.6749	inf	0.0005	0.0346354	yes
150	TraesCS2A01G069200	chr2A:30312678-30313307	0	20.5783	inf	0.0005	0.0346354	yes
151	TraesCS2A01G089400	chr2A:42494663-42495524	0	11.7788	inf	0.00105	0.0387746	yes
152	TraesCS2A01G092700	chr2A:46107206-46109954	0	20.0076	inf	0.0001	0.0178193	yes
153	TraesCS2A01G152400	chr2A:100631312-100633157	0	4.11248	inf	0.0007	0.0375241	yes
154	TraesCS2A01G174100	chr2A:132246433-132260098	0	5.02565	inf	0.0005	0.0346354	yes
155	TraesCS2A01G174600	chr2A:133469196-133469631	0	52.0925	inf	0.00075	0.0378486	yes
156	TraesCS2A01G184000	chr2A:144609008-144609464	0	17.0949	inf	0.00115	0.0392519	yes
157	TraesCS2A01G258400	chr2A:403881719-403883444	0	3.25429	inf	0.0009	0.0379971	yes
158	TraesCS2A01G266000	chr2A:422783893-422785011	0	8.19683	inf	0.00075	0.0378486	yes
159	TraesCS2A01G280000	chr2A:467691608-467695585	0	4.45343	inf	0.001	0.0387746	yes
160	TraesCS2A01G295500	chr2A:508070497-508071514	0	8.3697	inf	0.0006	0.0375241	yes
161	TraesCS2A01G302100	chr2A:517804577-517808304	0	4.49829	inf	0.0001	0.0178193	yes
162	TraesCS2A01G349700	chr2A:589656061-589658002	0	9.95587	inf	0.0007	0.0375241	yes
163	TraesCS2A01G352500	chr2A:593300927-593305322	3.06187	0	-inf	0.00065	0.0375241	yes
164	TraesCS2A01G352800	chr2A:593443258-593446959	6.70016	0	-inf	0.00015	0.0232078	yes
165	TraesCS2A01G353900	chr2A:594580294-594581350	6.54869	0	-inf	0.0011	0.0387746	yes
166	TraesCS2A01G384700	chr2A:630091148-630093025	0	8.67453	inf	0.0005	0.0346354	yes
167	TraesCS2A01G386500	chr2A:632583314-632586624	0	23.9969	inf	0.00035	0.0334937	yes
168	TraesCS2A01G389000	chr2A:637192421-637197233	0	15.6758	inf	0.00095	0.0386553	yes
169	TraesCS2A01G401600	chr2A:655218649-655219623	0	10.1625	inf	0.00105	0.0387746	yes
170	TraesCS2A01G424400	chr2A:678672871-678675202	0	2.87086	inf	0.00075	0.0378486	yes
171	TraesCS2A01G449700	chr2A:699569914-699570247	0	34.5476	inf	0.00055	0.0370076	yes
172	TraesCS2A01G452800	chr2A:702193574-702194102	0	12.9006	inf	0.00115	0.0392519	yes
173	TraesCS2A01G457100	chr2A:705740149-705742679	0	2.86892	inf	0.00055	0.0370076	yes
174	TraesCS2A01G465800	chr2A:710457214-710458394	0	10.5341	inf	0.00045	0.0346354	yes
175	TraesCS2A01G483600	chr2A:719344121-719344745	0	9.86949	inf	0.00105	0.0387746	yes
176	TraesCS2A01G499400	chr2A:729159355-729166312	0	5.07988	inf	0.0008	0.0379273	yes
177	TraesCS2A01G548100	chr2A:755927032-755931199	0	3.08943	inf	0.0008	0.0379273	yes
178	TraesCS2A01G557600	chr2A:761246108-761248611	0	3.66503	inf	0.0007	0.0375241	yes
179	TraesCS2A01G561000	chr2A:762974431-762974865	75.0035	0	-inf	5e-05	0.0113325	yes
180	TraesCS2A01G562400	chr2A:763453056-763454992	0	6.43445	inf	0.00115	0.0392519	yes
181	TraesCS2A01G564000	chr2A:764321983-764324786	0	4.72751	inf	0.0005	0.0346354	yes
182	TraesCS2A01G571300	chr2A:768266007-768267120	0	35.5951	inf	5e-05	0.0113325	yes
183	TraesCS2A01G575700	chr2A:770104607-770107726	0	5.48971	inf	0.0011	0.0387746	yes
184	TraesCS2A01G576600	chr2A:770411705-770414485	0	4.22719	inf	0.0009	0.0379971	yes
185	TraesCS2A01G580600	chr2A:772961817-772965444	0	9.68924	inf	0.0011	0.0387746	yes
186	TraesCS2A01G583400	chr2A:775307987-775309105	0	5.34378	inf	0.0007	0.0375241	yes
187	TraesCS2A01G589200	chr2A:778019849-778021071	0	6.62205	inf	0.00025	0.0313568	yes
188	TraesCS2A01G590900	chr2A:778797802-778806571	0	3.84209	inf	0.0011	0.0387746	yes
189	TraesCS2A01G593700	chr2A:780714932-780719898	0	3.26514	inf	0.00105	0.0387746	yes
190	TraesCS2B01G005100	chr2B:3300440-3306813	0	3.98899	inf	0.0011	0.0387746	yes
191	TraesCS2B01G044800	chr2B:21933413-21939787	0	4.86915	inf	0.00035	0.0334937	yes
192	TraesCS2B01G071000	chr2B:37575610-37577489	0	4.7322	inf	0.0005	0.0346354	yes
193	TraesCS2B01G087400	chr2B:49382829-49384467	0	25.6636	inf	0.0001	0.0178193	yes
194	TraesCS2B01G112300	chr2B:75685923-75686520	0	23.62	inf	0.0003	0.0334937	yes
195	TraesCS2B01G121600	chr2B:88976273-88978674	4.96079	0	-inf	0.0004	0.0346354	yes
196	TraesCS2B01G131600	chr2B:98303866-98306903	0	5.63596	inf	0.0011	0.0387746	yes
197	TraesCS2B01G132500	chr2B:98817196-98818775	0	13.2408	inf	5e-05	0.0113325	yes
198	TraesCS2B01G132600	chr2B:98914577-98915993	0	4.66234	inf	0.00115	0.0392519	yes
199	TraesCS2B01G132700	chr2B:99247323-99248908	0	5.66361	inf	0.0008	0.0379273	yes
200	TraesCS2B01G133500	chr2B:99960195-99961050	0	12.4821	inf	0.00025	0.0313568	yes
201	TraesCS2B01G154600	chr2B:122714695-122715894	0	8.48054	inf	0.00105	0.0387746	yes
202	TraesCS2B01G156100	chr2B:127145840-127146527	0	22.4064	inf	0.00065	0.0375241	yes
203	TraesCS2B01G170400	chr2B:143280890-143282018	0	10.1599	inf	0.00025	0.0313568	yes
204	TraesCS2B01G171100	chr2B:144427687-144431689	0	15.3073	inf	0.0004	0.0346354	yes
205	TraesCS2B01G196800	chr2B:174792532-174797287	4.2539	0	-inf	0.0009	0.0379971	yes
206	TraesCS2B01G202200	chr2B:182001225-182004885	0	9.0094	inf	5e-05	0.0113325	yes
207	TraesCS2B01G206000	chr2B:184899827-184900529	20.3854	0	-inf	0.00035	0.0334937	yes
208	TraesCS2B01G232500	chr2B:230217326-230218755	0	15.155	inf	5e-05	0.0113325	yes
209	TraesCS2B01G236000	chr2B:236166750-236169350	25.936	0	-inf	0.00045	0.0346354	yes
210	TraesCS2B01G237100	chr2B:237751436-237759527	0	9.34296	inf	0.00115	0.0392519	yes
211	TraesCS2B01G258800	chr2B:318147576-318149152	0	2.99226	inf	0.0006	0.0375241	yes
212	TraesCS2B01G269600	chr2B:366833784-366840170	0	4.37931	inf	0.0004	0.0346354	yes
213	TraesCS2B01G274100	chr2B:376115878-376120149	0	10.5725	inf	0.00115	0.0392519	yes
214	TraesCS2B01G276100	chr2B:381519004-381520508	0	4.65482	inf	0.0009	0.0379971	yes
215	TraesCS2B01G296400	chr2B:413449328-413453339	0	11.2986	inf	0.0008	0.0379273	yes
216	TraesCS2B01G309700	chr2B:442785896-442791373	0	3.03649	inf	0.00055	0.0370076	yes
217	TraesCS2B01G316600	chr2B:451890274-451891921	0	7.50693	inf	0.00075	0.0378486	yes
218	TraesCS2B01G319600	chr2B:455586950-455588968	0	5.95171	inf	0.0005	0.0346354	yes
219	TraesCS2B01G359200	chr2B:512356835-512357905	0	4.60589	inf	0.0009	0.0379971	yes
220	TraesCS2B01G362600	chr2B:516527304-516531656	0	6.48668	inf	0.0004	0.0346354	yes
221	TraesCS2B01G382600	chr2B:546587552-546590461	0	5.41582	inf	0.0003	0.0334937	yes
222	TraesCS2B01G393100	chr2B:557352493-557353234	0	11.4935	inf	0.0005	0.0346354	yes
223	TraesCS2B01G396500	chr2B:563029907-563030363	0	22.2134	inf	0.0007	0.0375241	yes
224	TraesCS2B01G398900	chr2B:566452849-566454283	0	11.5397	inf	0.0003	0.0334937	yes
225	TraesCS2B01G414400	chr2B:592370297-592370645	0	64.4094	inf	0.00075	0.0378486	yes
226	TraesCS2B01G416700	chr2B:596074135-596076059	0	6.67076	inf	0.001	0.0387746	yes
227	TraesCS2B01G423700	chr2B:609948363-609950261	0	5.0695	inf	0.00045	0.0346354	yes
228	TraesCS2B01G435000	chr2B:624995457-624996642	0	5.15837	inf	0.0007	0.0375241	yes
229	TraesCS2B01G437700	chr2B:629693497-629694274	17.9344	0	-inf	0.00065	0.0375241	yes
230	TraesCS2B01G446300	chr2B:639184215-639187381	0	6.74284	inf	0.0011	0.0387746	yes
231	TraesCS2B01G459100	chr2B:653619151-653620553	0	7.81388	inf	0.0009	0.0379971	yes
232	TraesCS2B01G469100	chr2B:665187258-665189368	0	5.53033	inf	0.0005	0.0346354	yes
233	TraesCS2B01G471500	chr2B:668029715-668030048	0	33.5848	inf	0.0008	0.0379273	yes
234	TraesCS2B01G471600	chr2B:668047736-668048099	0	821.999	inf	5e-05	0.0113325	yes
235	TraesCS2B01G475000	chr2B:672059449-672060091	0	26.034	inf	5e-05	0.0113325	yes
236	TraesCS2B01G483000	chr2B:680446085-680446346	0	61.5747	inf	0.00055	0.0370076	yes
237	TraesCS2B01G484200	chr2B:681539112-681540462	0	7.935	inf	5e-05	0.0113325	yes
238	TraesCS2B01G490700	chr2B:688430738-688433903	4.36984	0	-inf	0.00105	0.0387746	yes
239	TraesCS2B01G509700	chr2B:705724513-705728729	0	7.23018	inf	5e-05	0.0113325	yes
240	TraesCS2B01G539900	chr2B:735517651-735521237	0	5.48219	inf	0.0009	0.0379971	yes
241	TraesCS2B01G559000	chr2B:753089008-753091829	0	3.13004	inf	0.0006	0.0375241	yes
242	TraesCS2B01G561100	chr2B:753986895-753987168	0	46.4991	inf	0.0009	0.0379971	yes
243	TraesCS2B01G569200	chr2B:759765393-759765982	0	33.998	inf	0.0008	0.0379273	yes
244	TraesCS2B01G587800	chr2B:774944980-774951577	0	2.88561	inf	5e-05	0.0113325	yes
245	TraesCS2B01G592900	chr2B:777658241-777658955	0	14.5394	inf	0.0005	0.0346354	yes
246	TraesCS2B01G628600	chr2B:800029663-800035949	0	3.60089	inf	0.0005	0.0346354	yes
247	TraesCS2D01G036200	chr2D:13678847-13679415	0	27.5063	inf	0.0007	0.0375241	yes
248	TraesCS2D01G043400	chr2D:15594939-15609297	0	3.03102	inf	0.0013	0.0436793	yes
249	TraesCS2D01G070500	chr2D:29716035-29717700	0	23.4865	inf	0.0001	0.0178193	yes
250	TraesCS2D01G114300	chr2D:63562469-63563870	0	5.10512	inf	0.00095	0.0386553	yes
251	TraesCS2D01G123000	chr2D:71767336-71771197	0	3.29852	inf	0.0008	0.0379273	yes
252	TraesCS2D01G127800	chr2D:74279334-74281936	0	7.60407	inf	0.00035	0.0334937	yes
253	TraesCS2D01G147900	chr2D:89214826-89216204	0	8.05275	inf	0.00015	0.0232078	yes
254	TraesCS2D01G150300	chr2D:92914201-92918771	0	7.68381	inf	0.0007	0.0375241	yes
255	TraesCS2D01G166000	chr2D:110056264-110057359	0	3.97673	inf	0.0007	0.0375241	yes
256	TraesCS2D01G174200	chr2D:117829328-117831641	0	3.07027	inf	0.0011	0.0387746	yes
257	TraesCS2D01G194200	chr2D:139108945-139113039	0	7.39615	inf	5e-05	0.0113325	yes
258	TraesCS2D01G246600	chr2D:288226199-288228117	0	4.7028	inf	0.00065	0.0375241	yes
259	TraesCS2D01G253900	chr2D:306252038-306252983	0	14.8905	inf	0.00065	0.0375241	yes
260	TraesCS2D01G259200	chr2D:315114786-315116398	0	4.57858	inf	0.0007	0.0375241	yes
261	TraesCS2D01G261100	chr2D:317940747-317942412	0	5.68332	inf	0.00045	0.0346354	yes
262	TraesCS2D01G313000	chr2D:402710077-402713040	0	6.42611	inf	5e-05	0.0113325	yes
263	TraesCS2D01G317800	chr2D:407224262-407224860	0	19.6703	inf	0.0008	0.0379273	yes
264	TraesCS2D01G326300	chr2D:419781680-419783650	0	8.74328	inf	0.00025	0.0313568	yes
265	TraesCS2D01G326700	chr2D:420165044-420165971	0	5.54831	inf	0.00075	0.0378486	yes
266	TraesCS2D01G329600	chr2D:422779114-422784211	0	3.02631	inf	0.0008	0.0379273	yes
267	TraesCS2D01G344900	chr2D:440780854-440784166	0	4.22092	inf	0.00035	0.0334937	yes
268	TraesCS2D01G378100	chr2D:482417158-482418633	0	8.76196	inf	0.00115	0.0392519	yes
269	TraesCS2D01G391600	chr2D:498768496-498772289	0	11.0449	inf	0.00075	0.0378486	yes
270	TraesCS2D01G393800	chr2D:503548012-503548359	0	88.3153	inf	0.00035	0.0334937	yes
271	TraesCS2D01G399000	chr2D:512042263-512043264	0	6.85758	inf	0.0011	0.0387746	yes
272	TraesCS2D01G413400	chr2D:527904516-527906872	0	6.17886	inf	0.0011	0.0387746	yes
273	TraesCS2D01G455800	chr2D:563958546-563959116	0	17.699	inf	0.0007	0.0375241	yes
274	TraesCS2D01G466300	chr2D:571946057-571947315	0	9.40601	inf	0.0005	0.0346354	yes
275	TraesCS2D01G481600	chr2D:584533247-584534730	0	5.29363	inf	0.0012	0.0406898	yes
276	TraesCS2D01G483300	chr2D:585102652-585108545	0	7.71357	inf	0.001	0.0387746	yes
277	TraesCS2D01G492400	chr2D:590157142-590162453	0	5.30629	inf	5e-05	0.0113325	yes
278	TraesCS2D01G496200	chr2D:592632595-592634454	0	8.74747	inf	0.0009	0.0379971	yes
279	TraesCS2D01G527700	chr2D:615400547-615401369	0	7.14841	inf	0.0009	0.0379971	yes
280	TraesCS2D01G541600	chr2D:620528775-620532107	0	7.66382	inf	0.0008	0.0379273	yes
281	TraesCS2D01G550000	chr2D:625518382-625523806	0	9.14733	inf	5e-05	0.0113325	yes
282	TraesCS2D01G567100	chr2D:635787921-635790282	19.3923	0	-inf	0.0001	0.0178193	yes
283	TraesCS2D01G580700	chr2D:642781728-642783500	22.5163	0	-inf	0.00065	0.0375241	yes
284	TraesCS2D01G584600	chr2D:643878343-643879826	5.63862	0	-inf	0.00045	0.0346354	yes
285	TraesCS2D01G587100	chr2D:645009509-645012324	6.63059	0	-inf	0.00045	0.0346354	yes
286	TraesCS2D01G587800	chr2D:645611597-645614422	3.66527	0	-inf	0.00025	0.0313568	yes
287	TraesCS2D01G587900	chr2D:645651315-645652331	7.3399	0	-inf	0.0011	0.0387746	yes
288	TraesCS2D01G596000	chr2D:649141323-649148022	3.17039	0	-inf	0.0004	0.0346354	yes
289	TraesCS2D01G596200	chr2D:649338236-649339336	4.6247	0	-inf	0.0011	0.0387746	yes
290	TraesCS2D01G596400	chr2D:649388909-649389542	31.1926	0	-inf	0.0001	0.0178193	yes
291	TraesCS2D01G597900	chr2D:650320134-650322153	7.60709	0	-inf	0.0003	0.0334937	yes
292	TraesCS2D01G598200	chr2D:650325392-650328443	4.41838	0	-inf	5e-05	0.0113325	yes
293	TraesCS2D01G598300	chr2D:650358325-650358927	30.0939	0	-inf	0.0001	0.0178193	yes
294	TraesCS2D01G598600	chr2D:650565468-650565956	27.4572	0	-inf	0.0011	0.0387746	yes
295	TraesCS2D01G600200	chr2D:650962706-650964131	0	8.65543	inf	0.0005	0.0346354	yes
296	TraesCS3A01G033900	chr3A:19313936-19314392	0	310.956	inf	5e-05	0.0113325	yes
297	TraesCS3A01G034000	chr3A:19328372-19328828	0	204.479	inf	5e-05	0.0113325	yes
298	TraesCS3A01G042600	chr3A:22808969-22818041	0	8.47336	inf	0.0004	0.0346354	yes
299	TraesCS3A01G045500	chr3A:24510336-24511366	0	16.8001	inf	0.00125	0.0422742	yes
300	TraesCS3A01G050700	chr3A:26870950-26872369	0	5.20918	inf	0.0011	0.0387746	yes
301	TraesCS3A01G059600	chr3A:36086501-36088985	0	6.51535	inf	0.00075	0.0378486	yes
302	TraesCS3A01G067800	chr3A:40826587-40831583	0	3.80361	inf	0.0007	0.0375241	yes
303	TraesCS3A01G075900	chr3A:47047980-47048259	0	53.2063	inf	0.0006	0.0375241	yes
304	TraesCS3A01G087800	chr3A:56668685-56676326	0	7.20816	inf	0.0006	0.0375241	yes
305	TraesCS3A01G104100	chr3A:67359718-67360600	0	13.4651	inf	0.0009	0.0379971	yes
306	TraesCS3A01G104700	chr3A:68127780-68128296	0	21.2811	inf	0.00075	0.0378486	yes
307	TraesCS3A01G112900	chr3A:80225822-80226317	0	439.576	inf	5e-05	0.0113325	yes
308	TraesCS3A01G122700	chr3A:98507030-98507555	0	12.0042	inf	0.0011	0.0387746	yes
309	TraesCS3A01G127900	chr3A:104419887-104422074	0	10.2315	inf	0.00105	0.0387746	yes
310	TraesCS3A01G137600	chr3A:114568031-114571807	0	3.41364	inf	0.00105	0.0387746	yes
311	TraesCS3A01G147000	chr3A:128559090-128563166	0	4.87243	inf	0.0001	0.0178193	yes
312	TraesCS3A01G160500	chr3A:160506931-160508574	0	11.9067	inf	0.00065	0.0375241	yes
313	TraesCS3A01G199200	chr3A:323385519-323386601	0	8.05654	inf	0.0003	0.0334937	yes
314	TraesCS3A01G219600	chr3A:404199200-404200044	0	15.7032	inf	0.00035	0.0334937	yes
315	TraesCS3A01G228200	chr3A:427101693-427103858	0	4.65226	inf	0.00075	0.0378486	yes
316	TraesCS3A01G230600	chr3A:430787056-430790113	0	5.43513	inf	0.0011	0.0387746	yes
317	TraesCS3A01G238300	chr3A:445279732-445281297	0	4.09473	inf	0.0007	0.0375241	yes
318	TraesCS3A01G240600	chr3A:451715589-451718695	0	5.14616	inf	0.0007	0.0375241	yes
319	TraesCS3A01G251900	chr3A:471816614-471818336	0	2.89536	inf	0.00095	0.0386553	yes
320	TraesCS3A01G256200	chr3A:478168111-478169512	0	8.22493	inf	0.0008	0.0379273	yes
321	TraesCS3A01G258700	chr3A:480438566-480442616	0	3.58813	inf	0.0005	0.0346354	yes
322	TraesCS3A01G260600	chr3A:483455002-483461703	0	5.79987	inf	5e-05	0.0113325	yes
323	TraesCS3A01G280500	chr3A:509539174-509544129	0	5.6557	inf	5e-05	0.0113325	yes
324	TraesCS3A01G280800	chr3A:509798165-509798976	0	16.9236	inf	0.0009	0.0379971	yes
325	TraesCS3A01G289700	chr3A:518642160-518643265	0	13.2425	inf	5e-05	0.0113325	yes
326	TraesCS3A01G303400	chr3A:537736536-537743630	0	4.13803	inf	0.00135	0.0453004	yes
327	TraesCS3A01G306200	chr3A:542735109-542736000	0	12.8881	inf	0.0009	0.0379971	yes
328	TraesCS3A01G309700	chr3A:547477727-547480537	0	25.6559	inf	0.00105	0.0387746	yes
329	TraesCS3A01G316300	chr3A:557003607-557006848	0	4.43618	inf	0.0011	0.0387746	yes
330	TraesCS3A01G335300	chr3A:581393284-581395620	0	3.57807	inf	0.0009	0.0379971	yes
331	TraesCS3A01G347200	chr3A:596485377-596486001	0	11.7884	inf	0.0005	0.0346354	yes
332	TraesCS3A01G351300	chr3A:599860984-599866813	0	3.68557	inf	0.0007	0.0375241	yes
333	TraesCS3A01G357800	chr3A:605980867-605981623	0	13.6666	inf	0.0005	0.0346354	yes
334	TraesCS3A01G373900	chr3A:623616317-623616746	0	138.369	inf	5e-05	0.0113325	yes
335	TraesCS3A01G410600	chr3A:654589065-654591235	0	6.42394	inf	0.0005	0.0346354	yes
336	TraesCS3A01G413700	chr3A:657271056-657274693	0	4.02401	inf	0.00095	0.0386553	yes
337	TraesCS3A01G417900	chr3A:659973612-659978858	0	5.32642	inf	0.00025	0.0313568	yes
338	TraesCS3A01G421700	chr3A:663176119-663178289	0	22.2485	inf	0.00015	0.0232078	yes
339	TraesCS3A01G461700	chr3A:697388475-697391451	0	3.73677	inf	0.0011	0.0387746	yes
340	TraesCS3A01G471900	chr3A:703203825-703205031	0	6.32717	inf	0.0007	0.0375241	yes
341	TraesCS3A01G490300	chr3A:717903399-717905664	0	16.7179	inf	0.00075	0.0378486	yes
342	TraesCS3A01G498900	chr3A:724305361-724306705	0	7.32505	inf	0.00075	0.0378486	yes
343	TraesCS3A01G502800	chr3A:725838108-725841508	0	8.17079	inf	0.0009	0.0379971	yes
344	TraesCS3A01G512700	chr3A:732299820-732302746	3.70566	0	-inf	0.0005	0.0346354	yes
345	TraesCS3A01G528600	chr3A:742450304-742453036	0	5.85417	inf	0.0005	0.0346354	yes
346	TraesCS3B01G006500	chr3B:3407298-3408781	0	36.9727	inf	0.0001	0.0178193	yes
347	TraesCS3B01G012300	chr3B:5588337-5588865	0	12.3684	inf	0.0005	0.0346354	yes
348	TraesCS3B01G018800	chr3B:8024702-8029857	0	5.8318	inf	0.00015	0.0232078	yes
349	TraesCS3B01G032000	chr3B:14524445-14526526	0	7.38458	inf	0.0004	0.0346354	yes
350	TraesCS3B01G039600	chr3B:19247475-19251126	0	3.69853	inf	0.0011	0.0387746	yes
351	TraesCS3B01G044400	chr3B:22524390-22525008	0	93.1179	inf	5e-05	0.0113325	yes
352	TraesCS3B01G047100	chr3B:23946110-23952781	0	3.76429	inf	0.00045	0.0346354	yes
353	TraesCS3B01G048600	chr3B:24558809-24559419	0	128.212	inf	5e-05	0.0113325	yes
354	TraesCS3B01G049900	chr3B:25121537-25122317	22.5125	2008.96	6.47958	0.0008	0.0379273	yes
355	TraesCS3B01G072500	chr3B:43736085-43740388	0	7.49365	inf	5e-05	0.0113325	yes
356	TraesCS3B01G107800	chr3B:73112708-73114407	0	4.4352	inf	0.00115	0.0392519	yes
357	TraesCS3B01G113000	chr3B:79129073-79131464	0	11.5621	inf	0.00075	0.0378486	yes
358	TraesCS3B01G114500	chr3B:80657265-80657565	0	44.7971	inf	0.00055	0.0370076	yes
359	TraesCS3B01G131000	chr3B:113298561-113299367	0	395.692	inf	5e-05	0.0113325	yes
360	TraesCS3B01G131100	chr3B:113483520-113487302	0	170.056	inf	0.00015	0.0232078	yes
361	TraesCS3B01G135700	chr3B:118504484-118506968	0	3.84974	inf	0.00075	0.0378486	yes
362	TraesCS3B01G151600	chr3B:143167855-143169733	0	46.8503	inf	0.0005	0.0346354	yes
363	TraesCS3B01G155300	chr3B:147873385-147875681	0	11.8604	inf	0.00035	0.0334937	yes
364	TraesCS3B01G156600	chr3B:149453718-149455890	0	9.58011	inf	0.00115	0.0392519	yes
365	TraesCS3B01G167000	chr3B:166753905-166754610	0	7.98643	inf	0.0011	0.0387746	yes
366	TraesCS3B01G174500	chr3B:175777271-175780564	0	9.85501	inf	0.00115	0.0392519	yes
367	TraesCS3B01G184600	chr3B:200479068-200480295	0	10.4058	inf	0.0007	0.0375241	yes
368	TraesCS3B01G193500	chr3B:212884342-212889156	2.99783	0	-inf	0.00065	0.0375241	yes
369	TraesCS3B01G197000	chr3B:224163402-224164885	0	4.70166	inf	0.0008	0.0379273	yes
370	TraesCS3B01G200900	chr3B:229460853-229461531	0	9.74261	inf	0.00105	0.0387746	yes
371	TraesCS3B01G210800	chr3B:248580036-248581895	0	3.00525	inf	0.0013	0.0436793	yes
372	TraesCS3B01G247200	chr3B:393227664-393229669	0	19.8185	inf	5e-05	0.0113325	yes
373	TraesCS3B01G254000	chr3B:409275973-409278332	0	4.40713	inf	0.0007	0.0375241	yes
374	TraesCS3B01G256900	chr3B:414210404-414213374	6.75085	0	-inf	0.00065	0.0375241	yes
375	TraesCS3B01G280000	chr3B:449808407-449814420	0	3.67594	inf	0.00055	0.0370076	yes
376	TraesCS3B01G282700	chr3B:452859267-452861281	0	16.1884	inf	0.00095	0.0386553	yes
377	TraesCS3B01G339200	chr3B:545195696-545201577	0	2.82286	inf	0.0012	0.0406898	yes
378	TraesCS3B01G342400	chr3B:549759597-549762903	0	4.05771	inf	0.0008	0.0379273	yes
379	TraesCS3B01G351100	chr3B:561097853-561102564	0	11.6344	inf	5e-05	0.0113325	yes
380	TraesCS3B01G384900	chr3B:605019425-605020365	0	63.9376	inf	5e-05	0.0113325	yes
381	TraesCS3B01G386500	chr3B:606656411-606657572	0	4.13176	inf	0.0009	0.0379971	yes
382	TraesCS3B01G395500	chr3B:623152291-623158434	0	11.4393	inf	0.0007	0.0375241	yes
383	TraesCS3B01G397700	chr3B:627919310-627925427	0	3.71983	inf	0.00105	0.0387746	yes
384	TraesCS3B01G404500	chr3B:639553615-639555147	0	6.10894	inf	0.00085	0.0379971	yes
385	TraesCS3B01G413600	chr3B:650604905-650620618	0	6.30984	inf	0.00045	0.0346354	yes
386	TraesCS3B01G443900	chr3B:684255255-684257513	0	6.00856	inf	0.0009	0.0379971	yes
387	TraesCS3B01G448300	chr3B:688395987-688397936	0	16.3515	inf	0.00035	0.0334937	yes
388	TraesCS3B01G456100	chr3B:697577280-697578409	20.5656	0	-inf	0.00065	0.0375241	yes
389	TraesCS3B01G484300	chr3B:730782542-730783465	0	16.7101	inf	0.00075	0.0378486	yes
390	TraesCS3B01G493300	chr3B:738757119-738757550	0	115.829	inf	0.00025	0.0313568	yes
391	TraesCS3B01G501500	chr3B:745472848-745474384	3.34519	0	-inf	0.0011	0.0387746	yes
392	TraesCS3B01G517400	chr3B:760479431-760482516	0	5.54784	inf	0.00095	0.0386553	yes
393	TraesCS3B01G556600	chr3B:790541159-790542734	0	4.88832	inf	0.0005	0.0346354	yes
394	TraesCS3B01G557200	chr3B:791280948-791285786	0	6.62642	inf	0.0001	0.0178193	yes
395	TraesCS3B01G575600	chr3B:805641243-805645024	0	15.0447	inf	5e-05	0.0113325	yes
396	TraesCS3B01G583100	chr3B:810969701-810972060	0	3.13005	inf	0.0009	0.0379971	yes
397	TraesCS3B01G602400	chr3B:822535368-822542905	0	3.66962	inf	5e-05	0.0113325	yes
398	TraesCS3D01G025700	chr3D:8851017-8851722	0	75.6368	inf	5e-05	0.0113325	yes
399	TraesCS3D01G045600	chr3D:17406975-17407431	0	897.373	inf	0.00015	0.0232078	yes
400	TraesCS3D01G046300	chr3D:17556433-17557122	0	136.13	inf	5e-05	0.0113325	yes
401	TraesCS3D01G046800	chr3D:17603176-17603632	0	76.3001	inf	5e-05	0.0113325	yes
402	TraesCS3D01G052100	chr3D:21328597-21329050	0	14.5059	inf	0.0011	0.0387746	yes
403	TraesCS3D01G074900	chr3D:36012831-36014779	0	6.68025	inf	0.0011	0.0387746	yes
404	TraesCS3D01G114800	chr3D:68273802-68274291	0	223.854	inf	5e-05	0.0113325	yes
405	TraesCS3D01G115400	chr3D:68842966-68843413	0	27.7697	inf	0.00085	0.0379971	yes
406	TraesCS3D01G116100	chr3D:69662239-69663365	0	4.76441	inf	0.0011	0.0387746	yes
407	TraesCS3D01G133900	chr3D:93185154-93185532	0	34.467	inf	0.0009	0.0379971	yes
408	TraesCS3D01G144200	chr3D:107440615-107441544	0	7.96589	inf	0.0005	0.0346354	yes
409	TraesCS3D01G148000	chr3D:112694390-112698622	0	4.65479	inf	0.00045	0.0346354	yes
410	TraesCS3D01G159800	chr3D:130498980-130503673	0	2.90246	inf	5e-05	0.0113325	yes
411	TraesCS3D01G172600	chr3D:153079533-153084136	0	3.09135	inf	0.0006	0.0375241	yes
412	TraesCS3D01G198000	chr3D:213036707-213045782	0	3.44172	inf	0.0012	0.0406898	yes
413	TraesCS3D01G201900	chr3D:242599911-242602612	0	4.93183	inf	0.0003	0.0334937	yes
414	TraesCS3D01G209900	chr3D:277538280-277541086	0	4.50674	inf	0.001	0.0387746	yes
415	TraesCS3D01G217500	chr3D:295150108-295153034	0	3.84869	inf	0.00115	0.0392519	yes
416	TraesCS3D01G218800	chr3D:298057871-298059157	0	10.6393	inf	0.0007	0.0375241	yes
417	TraesCS3D01G256500	chr3D:358503222-358504512	0	7.28066	inf	0.00035	0.0334937	yes
418	TraesCS3D01G263600	chr3D:365527045-365532756	0	5.84509	inf	0.00035	0.0334937	yes
419	TraesCS3D01G323400	chr3D:436176493-436177856	0	35.3575	inf	5e-05	0.0113325	yes
420	TraesCS3D01G326200	chr3D:438542806-438544357	0	6.01494	inf	0.00085	0.0379971	yes
421	TraesCS3D01G351900	chr3D:462850048-462852773	0	28.8492	inf	5e-05	0.0113325	yes
422	TraesCS3D01G403300	chr3D:517285860-517288245	0	17.8908	inf	0.0003	0.0334937	yes
423	TraesCS3D01G425100	chr3D:537146748-537150589	0	9.08621	inf	0.0008	0.0379273	yes
424	TraesCS3D01G504500	chr3D:591985713-591986810	0	10.2927	inf	0.0007	0.0375241	yes
425	TraesCS3D01G514900	chr3D:598708186-598712387	0	8.50885	inf	0.00045	0.0346354	yes
426	TraesCS4A01G027700	chr4A:19620362-19622625	0	6.80681	inf	0.00085	0.0379971	yes
427	TraesCS4A01G080200	chr4A:82735721-82739615	0	8.26271	inf	0.00095	0.0386553	yes
428	TraesCS4A01G080500	chr4A:83316209-83320598	0	3.48706	inf	0.00105	0.0387746	yes
429	TraesCS4A01G089100	chr4A:95175050-95177365	0	25.8382	inf	0.00105	0.0387746	yes
430	TraesCS4A01G116800	chr4A:141328608-141329628	0	24.3177	inf	0.00065	0.0375241	yes
431	TraesCS4A01G122800	chr4A:152738726-152741137	0	7.82684	inf	0.0007	0.0375241	yes
432	TraesCS4A01G144500	chr4A:245257249-245260580	0	4.16218	inf	0.00095	0.0386553	yes
433	TraesCS4A01G147200	chr4A:261910888-261916810	0	5.17666	inf	0.00085	0.0379971	yes
434	TraesCS4A01G162200	chr4A:353870567-353878117	0	21.4447	inf	0.0001	0.0178193	yes
435	TraesCS4A01G173600	chr4A:441777566-441778142	0	18.9987	inf	0.00095	0.0386553	yes
436	TraesCS4A01G175300	chr4A:446473545-446475112	0	2.83516	inf	0.0011	0.0387746	yes
437	TraesCS4A01G180700	chr4A:455022710-455028973	0	6.72958	inf	0.0008	0.0379273	yes
438	TraesCS4A01G191000	chr4A:470097915-470100678	0	3.69169	inf	0.00025	0.0313568	yes
439	TraesCS4A01G229500	chr4A:538212251-538215714	0	3.0488	inf	0.0004	0.0346354	yes
440	TraesCS4A01G232000	chr4A:541672085-541679832	0	6.93782	inf	0.00025	0.0313568	yes
441	TraesCS4A01G234400	chr4A:543365696-543369614	0	3.29223	inf	0.0008	0.0379273	yes
442	TraesCS4A01G235600	chr4A:544197931-544201050	0	20.0985	inf	5e-05	0.0113325	yes
443	TraesCS4A01G245500	chr4A:555746060-555750257	0	13.6886	inf	0.0003	0.0334937	yes
444	TraesCS4A01G253400	chr4A:565435084-565437902	0	4.01409	inf	0.0007	0.0375241	yes
445	TraesCS4A01G255400	chr4A:567479602-567482101	0	2.94038	inf	0.00105	0.0387746	yes
446	TraesCS4A01G255700	chr4A:567493168-567495275	0	12.1122	inf	0.0001	0.0178193	yes
447	TraesCS4A01G275400	chr4A:584537676-584539036	0	22.2703	inf	5e-05	0.0113325	yes
448	TraesCS4A01G276600	chr4A:584931337-584934198	0	8.7385	inf	0.0009	0.0379971	yes
449	TraesCS4A01G277500	chr4A:585396722-585400936	0	6.45586	inf	0.0007	0.0375241	yes
450	TraesCS4A01G290300	chr4A:594180503-594186598	0	8.61696	inf	5e-05	0.0113325	yes
451	TraesCS4A01G328600	chr4A:614106742-614108525	0	6.8855	inf	0.00035	0.0334937	yes
452	TraesCS4A01G333800	chr4A:617094598-617097896	0	8.43359	inf	0.0005	0.0346354	yes
453	TraesCS4A01G339500	chr4A:621168848-621170039	0	11.2037	inf	0.00035	0.0334937	yes
454	TraesCS4A01G409100	chr4A:681716617-681721572	0	4.01026	inf	0.00035	0.0334937	yes
455	TraesCS4A01G418100	chr4A:688092064-688095665	0	8.53847	inf	0.0006	0.0375241	yes
456	TraesCS4A01G445100	chr4A:713119971-713120925	0	65.8551	inf	5e-05	0.0113325	yes
457	TraesCS4B01G006500	chr4B:4330338-4333282	5.88408	0	-inf	0.0009	0.0379971	yes
458	TraesCS4B01G019700	chr4B:14104210-14107757	0	8.93415	inf	0.0006	0.0375241	yes
459	TraesCS4B01G038900	chr4B:27865710-27867090	0	107.424	inf	5e-05	0.0113325	yes
460	TraesCS4B01G043700	chr4B:31849325-31850237	7.88773	0	-inf	0.0011	0.0387746	yes
461	TraesCS4B01G047200	chr4B:34571640-34581411	0	25.1645	inf	0.0009	0.0379971	yes
462	TraesCS4B01G059200	chr4B:50403459-50404113	0	21.6741	inf	0.00075	0.0378486	yes
463	TraesCS4B01G079700	chr4B:77514291-77517004	0	4.54499	inf	0.00055	0.0370076	yes
464	TraesCS4B01G089800	chr4B:91184264-91184876	0	622.274	inf	5e-05	0.0113325	yes
465	TraesCS4B01G117400	chr4B:136057806-136061146	0	7.60553	inf	0.00095	0.0386553	yes
466	TraesCS4B01G118400	chr4B:138616214-138618321	0	20.2078	inf	0.0007	0.0375241	yes
467	TraesCS4B01G132800	chr4B:172520912-172524089	0	7.54454	inf	0.00075	0.0378486	yes
468	TraesCS4B01G151800	chr4B:246315211-246319666	0	2.77671	inf	0.00025	0.0313568	yes
469	TraesCS4B01G152900	chr4B:258761744-258785994	0	6.73729	inf	5e-05	0.0113325	yes
470	TraesCS4B01G210000	chr4B:448531434-448535204	0	14.1645	inf	0.00015	0.0232078	yes
471	TraesCS4B01G230600	chr4B:481640452-481641187	0	55.0223	inf	5e-05	0.0113325	yes
472	TraesCS4B01G232500	chr4B:483937998-483939156	0	6.31882	inf	0.00095	0.0386553	yes
473	TraesCS4B01G234100	chr4B:487768671-487773960	3.2068	0	-inf	0.00045	0.0346354	yes
474	TraesCS4B01G255900	chr4B:520887298-520889999	0	4.87957	inf	0.00125	0.0422742	yes
475	TraesCS4B01G291200	chr4B:576107239-576110180	0	6.18434	inf	0.0004	0.0346354	yes
476	TraesCS4B01G330300	chr4B:621327236-621331936	0	4.82653	inf	0.0009	0.0379971	yes
477	TraesCS4B01G346600	chr4B:640104590-640106774	0	14.303	inf	0.0012	0.0406898	yes
478	TraesCS4B01G366100	chr4B:653733123-653735166	0	8.72314	inf	0.00035	0.0334937	yes
479	TraesCS4B01G394800	chr4B:668973943-668974525	9.3046	0	-inf	0.00045	0.0346354	yes
480	TraesCS4B01G395200	chr4B:669472683-669473247	0	31.1243	inf	5e-05	0.0113325	yes
481	TraesCS4B01G397600	chr4B:671739109-671743251	0	33.1843	inf	5e-05	0.0113325	yes
482	TraesCS4D01G000700	chr4D:606397-610302	0	3.16243	inf	0.00055	0.0370076	yes
483	TraesCS4D01G001400	chr4D:1184838-1187878	0	3.84675	inf	0.00075	0.0378486	yes
484	TraesCS4D01G023700	chr4D:10259639-10265834	0	4.62221	inf	0.0009	0.0379971	yes
485	TraesCS4D01G035800	chr4D:16020764-16022120	0	133.19	inf	5e-05	0.0113325	yes
486	TraesCS4D01G059000	chr4D:35119278-35121323	0	7.4284	inf	0.00035	0.0334937	yes
487	TraesCS4D01G066800	chr4D:41908426-41910704	0	12.8024	inf	0.0011	0.0387746	yes
488	TraesCS4D01G081000	chr4D:54808960-54810818	0	6.28489	inf	0.0005	0.0346354	yes
489	TraesCS4D01G086200	chr4D:61605143-61605755	0	741.006	inf	5e-05	0.0113325	yes
490	TraesCS4D01G097000	chr4D:73990982-73993531	0	3.88582	inf	0.0011	0.0387746	yes
491	TraesCS4D01G172300	chr4D:299763566-299767569	0	4.60726	inf	0.00035	0.0334937	yes
492	TraesCS4D01G189000	chr4D:328806283-328807306	0	29.5254	inf	0.0003	0.0334937	yes
493	TraesCS4D01G189200	chr4D:328999582-329000763	0	15.512	inf	0.00055	0.0370076	yes
494	TraesCS4D01G209300	chr4D:360762591-360764943	0	14.6872	inf	0.0002	0.0293614	yes
495	TraesCS4D01G213700	chr4D:366326020-366334516	0	7.4343	inf	0.00115	0.0392519	yes
496	TraesCS4D01G223900	chr4D:380531904-380532300	0	39.5819	inf	0.00065	0.0375241	yes
497	TraesCS4D01G229300	chr4D:388952244-388953646	0	27.307	inf	0.0007	0.0375241	yes
498	TraesCS4D01G248000	chr4D:416859315-416867245	0	3.3164	inf	0.00075	0.0378486	yes
499	TraesCS4D01G258800	chr4D:428571899-428576687	0	2.84466	inf	0.0009	0.0379971	yes
500	TraesCS4D01G259000	chr4D:428585890-428590276	0	4.0239	inf	0.00085	0.0379971	yes
501	TraesCS4D01G275600	chr4D:446650110-446650559	0	26.6659	inf	0.0006	0.0375241	yes
502	TraesCS4D01G276500	chr4D:447639019-447641302	0	3.97355	inf	0.00115	0.0392519	yes
503	TraesCS4D01G285600	chr4D:456087607-456089562	0	48.5343	inf	0.00015	0.0232078	yes
504	TraesCS4D01G289800	chr4D:460949027-460951792	0	4.42667	inf	0.00045	0.0346354	yes
505	TraesCS4D01G302500	chr4D:470230157-470235700	0	5.50597	inf	0.0007	0.0375241	yes
506	TraesCS4D01G314700	chr4D:480871031-480874005	0	3.10909	inf	0.00115	0.0392519	yes
507	TraesCS4D01G347700	chr4D:501455714-501458571	0	5.13515	inf	0.0005	0.0346354	yes
508	TraesCS5A01G004300	chr5A:2970569-2976325	0	4.73629	inf	0.00015	0.0232078	yes
509	TraesCS5A01G065200	chr5A:70482047-70483103	6.02992	0	-inf	0.0011	0.0387746	yes
510	TraesCS5A01G086000	chr5A:114680199-114683385	0	9.29767	inf	0.00035	0.0334937	yes
511	TraesCS5A01G138200	chr5A:310865743-310869762	0	4.15348	inf	5e-05	0.0113325	yes
512	TraesCS5A01G147400	chr5A:325184240-325184588	0	36.0958	inf	0.00035	0.0334937	yes
513	TraesCS5A01G150600	chr5A:328545715-328548361	0	3.03191	inf	0.0007	0.0375241	yes
514	TraesCS5A01G176800	chr5A:372591245-372595439	0	4.14762	inf	0.0005	0.0346354	yes
515	TraesCS5A01G176900	chr5A:372931532-372934143	0	4.14047	inf	0.00055	0.0370076	yes
516	TraesCS5A01G192200	chr5A:395885759-395886229	14.4401	0	-inf	0.0011	0.0387746	yes
517	TraesCS5A01G202800	chr5A:410501744-410504047	0	5.05108	inf	0.00045	0.0346354	yes
518	TraesCS5A01G203700	chr5A:413193584-413194007	0	35.788	inf	0.0004	0.0346354	yes
519	TraesCS5A01G245400	chr5A:458908875-458910462	0	3.3724	inf	0.0009	0.0379971	yes
520	TraesCS5A01G253100	chr5A:469054338-469057627	0	3.93276	inf	0.00035	0.0334937	yes
521	TraesCS5A01G257700	chr5A:472702963-472703806	0	28.8482	inf	0.00015	0.0232078	yes
522	TraesCS5A01G268700	chr5A:479395463-479397644	0	3.44593	inf	0.0013	0.0436793	yes
523	TraesCS5A01G269000	chr5A:479908436-479911900	0	8.51532	inf	5e-05	0.0113325	yes
524	TraesCS5A01G277900	chr5A:487783859-487784458	0	14.4191	inf	0.00095	0.0386553	yes
525	TraesCS5A01G295900	chr5A:504566977-504573657	0	15.5097	inf	0.00025	0.0313568	yes
526	TraesCS5A01G302400	chr5A:511903710-511906528	6.03611	0	-inf	0.0004	0.0346354	yes
527	TraesCS5A01G304800	chr5A:513845068-513848514	0	3.98848	inf	0.0004	0.0346354	yes
528	TraesCS5A01G326600	chr5A:536869654-536870920	0	2.77169	inf	0.00115	0.0392519	yes
529	TraesCS5A01G355100	chr5A:557130515-557132245	0	6.88105	inf	0.00025	0.0313568	yes
530	TraesCS5A01G368400	chr5A:569074231-569076154	0	5.79721	inf	0.0005	0.0346354	yes
531	TraesCS5A01G373200	chr5A:571326528-571327599	0	12.3982	inf	0.0003	0.0334937	yes
532	TraesCS5A01G380200	chr5A:577929105-577932053	0	2.82727	inf	0.00075	0.0378486	yes
533	TraesCS5A01G389200	chr5A:585403546-585413812	0	3.00236	inf	0.0002	0.0293614	yes
534	TraesCS5A01G393900	chr5A:589311575-589313132	0	4.33307	inf	0.0011	0.0387746	yes
535	TraesCS5A01G456900	chr5A:636921188-636923928	0	7.8573	inf	0.0005	0.0346354	yes
536	TraesCS5A01G457600	chr5A:637455893-637457915	0	4.00339	inf	5e-05	0.0113325	yes
537	TraesCS5A01G459000	chr5A:639292100-639293330	0	13.7335	inf	5e-05	0.0113325	yes
538	TraesCS5A01G488900	chr5A:659131331-659138114	0	4.64984	inf	0.0005	0.0346354	yes
539	TraesCS5A01G508100	chr5A:672509019-672510132	0	6.64078	inf	0.0008	0.0379273	yes
540	TraesCS5A01G524300	chr5A:684941346-684943615	0	6.27588	inf	0.0009	0.0379971	yes
541	TraesCS5A01G550700	chr5A:704338276-704339098	0	7.80527	inf	0.0009	0.0379971	yes
542	TraesCS5A01G556600	chr5A:707849326-707849902	11.1623	0	-inf	0.00065	0.0375241	yes
543	TraesCS5B01G010400	chr5B:10263076-10265308	0	6.19662	inf	0.00115	0.0392519	yes
544	TraesCS5B01G037600	chr5B:42154097-42155121	0	13.2974	inf	0.0008	0.0379273	yes
545	TraesCS5B01G098100	chr5B:129720577-129722426	0	4.94376	inf	0.00075	0.0378486	yes
546	TraesCS5B01G101200	chr5B:134129292-134132985	0	3.50993	inf	0.00105	0.0387746	yes
547	TraesCS5B01G113500	chr5B:181468614-181477829	0	4.07212	inf	0.00075	0.0378486	yes
548	TraesCS5B01G191900	chr5B:345347654-345348388	0	15.0799	inf	0.00075	0.0378486	yes
549	TraesCS5B01G200000	chr5B:360934705-360935248	0	22.0143	inf	0.0007	0.0375241	yes
550	TraesCS5B01G208800	chr5B:378814603-378816544	0	7.3894	inf	0.0001	0.0178193	yes
551	TraesCS5B01G218600	chr5B:392118875-392119370	0	15.7118	inf	0.0005	0.0346354	yes
552	TraesCS5B01G229600	chr5B:406556939-406557893	0	11.2831	inf	0.0005	0.0346354	yes
553	TraesCS5B01G257000	chr5B:439650506-439651562	0	149.168	inf	5e-05	0.0113325	yes
554	TraesCS5B01G291700	chr5B:477081078-477082648	0	7.88312	inf	0.0011	0.0387746	yes
555	TraesCS5B01G291800	chr5B:477423132-477424973	0	33.711	inf	0.00075	0.0378486	yes
556	TraesCS5B01G390800	chr5B:570108608-570109281	20.6234	0	-inf	0.0009	0.0379971	yes
557	TraesCS5B01G427600	chr5B:603830832-603831795	0	8.35721	inf	0.0007	0.0375241	yes
558	TraesCS5B01G434200	chr5B:609195692-609201363	10.4414	0	-inf	0.0011	0.0387746	yes
559	TraesCS5B01G444700	chr5B:617136104-617142110	0	3.26018	inf	0.00105	0.0387746	yes
560	TraesCS5B01G503400	chr5B:670019114-670020322	0	40.7709	inf	0.00015	0.0232078	yes
561	TraesCS5B01G520300	chr5B:682550469-682551618	0	11.9698	inf	0.0008	0.0379273	yes
562	TraesCS5D01G015700	chr5D:9068492-9069444	0	10.2003	inf	0.0008	0.0379273	yes
563	TraesCS5D01G042300	chr5D:42073298-42073523	0	248.194	inf	5e-05	0.0113325	yes
564	TraesCS5D01G068300	chr5D:64273225-64273930	0	20.5115	inf	0.00015	0.0232078	yes
565	TraesCS5D01G069900	chr5D:67922881-67931541	0	2.75483	inf	0.00095	0.0386553	yes
566	TraesCS5D01G083900	chr5D:87806220-87809154	0	4.72117	inf	0.00085	0.0379971	yes
567	TraesCS5D01G113500	chr5D:130666896-130672701	0	9.30941	inf	0.0006	0.0375241	yes
568	TraesCS5D01G168400	chr5D:264017162-264019237	0	6.66432	inf	0.00105	0.0387746	yes
569	TraesCS5D01G242700	chr5D:350998758-351000125	0	4.50193	inf	0.0007	0.0375241	yes
570	TraesCS5D01G244900	chr5D:353510782-353513463	0	4.74886	inf	0.00025	0.0313568	yes
571	TraesCS5D01G252100	chr5D:357886542-357887382	0	10.3428	inf	0.0004	0.0346354	yes
572	TraesCS5D01G266000	chr5D:370310979-370311837	0	161.482	inf	0.00015	0.0232078	yes
573	TraesCS5D01G276600	chr5D:379227070-379229752	0	4.47094	inf	0.00075	0.0378486	yes
574	TraesCS5D01G280700	chr5D:382003046-382003980	0	99.8974	inf	5e-05	0.0113325	yes
575	TraesCS5D01G321000	chr5D:413057750-413059074	0	50.2527	inf	5e-05	0.0113325	yes
576	TraesCS5D01G322900	chr5D:414808797-414810926	0	3.85674	inf	0.00025	0.0313568	yes
577	TraesCS5D01G403700	chr5D:469244694-469246286	0	8.64166	inf	0.0004	0.0346354	yes
578	TraesCS5D01G412400	chr5D:475575475-475576800	0	9.35481	inf	0.0005	0.0346354	yes
579	TraesCS5D01G413600	chr5D:476617349-476619629	0	10.1891	inf	0.0005	0.0346354	yes
580	TraesCS5D01G423700	chr5D:483643355-483643580	0	74.5985	inf	0.0011	0.0387746	yes
581	TraesCS5D01G454000	chr5D:501150640-501152433	0	6.78971	inf	0.00075	0.0378486	yes
582	TraesCS5D01G470100	chr5D:510958184-510959417	0	7.89347	inf	0.00065	0.0375241	yes
583	TraesCS5D01G487100	chr5D:522137917-522141861	0	2.9149	inf	0.0008	0.0379273	yes
584	TraesCS6A01G026300	chr6A:13063091-13067056	0	18.4732	inf	5e-05	0.0113325	yes
585	TraesCS6A01G059800	chr6A:31583757-31584348	0	19.4356	inf	0.00105	0.0387746	yes
586	TraesCS6A01G062800	chr6A:33548104-33548416	29.3456	0	-inf	0.0011	0.0387746	yes
587	TraesCS6A01G094400	chr6A:61414735-61415737	4.35039	0	-inf	0.0011	0.0387746	yes
588	TraesCS6A01G098300	chr6A:65434292-65437226	0	7.60119	inf	0.00115	0.0392519	yes
589	TraesCS6A01G164200	chr6A:162089253-162099787	0	2.80317	inf	0.0009	0.0379971	yes
590	TraesCS6A01G166500	chr6A:169506736-169522646	0	3.30501	inf	0.00105	0.0387746	yes
591	TraesCS6A01G172000	chr6A:183193149-183202441	6.04301	0	-inf	0.0013	0.0436793	yes
592	TraesCS6A01G284000	chr6A:515062857-515063163	0	45.5194	inf	0.00105	0.0387746	yes
593	TraesCS6A01G297900	chr6A:531383207-531388486	0	6.17566	inf	0.00035	0.0334937	yes
594	TraesCS6A01G373800	chr6A:596891031-596893498	0	3.51634	inf	0.0008	0.0379273	yes
595	TraesCS6A01G376700	chr6A:598253224-598253779	0	50.5242	inf	0.0001	0.0178193	yes
596	TraesCS6B01G010000	chr6B:6166411-6168904	0	11.2302	inf	0.0006	0.0375241	yes
597	TraesCS6B01G045000	chr6B:26840782-26841970	0	4.91475	inf	0.00105	0.0387746	yes
598	TraesCS6B01G050200	chr6B:29849259-29851504	0	13.1077	inf	0.0003	0.0334937	yes
599	TraesCS6B01G059000	chr6B:38971208-38972077	0	18.1733	inf	0.00025	0.0313568	yes
600	TraesCS6B01G064500	chr6B:42746497-42750830	0	5.74326	inf	0.00015	0.0232078	yes
601	TraesCS6B01G068000	chr6B:45983444-45984935	5.67403	0	-inf	0.0009	0.0379971	yes
602	TraesCS6B01G069800	chr6B:46883965-46887282	0	5.25831	inf	0.0009	0.0379971	yes
603	TraesCS6B01G099800	chr6B:77746839-77748048	4.24533	0	-inf	0.00045	0.0346354	yes
604	TraesCS6B01G128600	chr6B:124091072-124091696	0	14.2505	inf	0.00115	0.0392519	yes
605	TraesCS6B01G174800	chr6B:189277023-189277830	0	8.06112	inf	0.00115	0.0392519	yes
606	TraesCS6B01G175700	chr6B:191749563-191751803	0	5.10923	inf	0.00095	0.0386553	yes
607	TraesCS6B01G181500	chr6B:203683669-203687709	0	3.98114	inf	0.0009	0.0379971	yes
608	TraesCS6B01G204100	chr6B:252094420-252099893	4.5483	0	-inf	0.0001	0.0178193	yes
609	TraesCS6B01G210400	chr6B:277848461-277849544	0	7.44041	inf	0.00105	0.0387746	yes
610	TraesCS6B01G230400	chr6B:372571753-372574486	0	8.5582	inf	0.0007	0.0375241	yes
611	TraesCS6B01G236200	chr6B:405059692-405060170	18.3231	0	-inf	0.0011	0.0387746	yes
612	TraesCS6B01G250000	chr6B:449447042-449447705	0	33.7077	inf	5e-05	0.0113325	yes
613	TraesCS6B01G253700	chr6B:456208453-456210902	5.49191	0	-inf	0.00025	0.0313568	yes
614	TraesCS6B01G262900	chr6B:473086671-473088971	0	3.07806	inf	0.00045	0.0346354	yes
615	TraesCS6B01G280800	chr6B:506835388-506836345	0	10.2684	inf	0.0009	0.0379971	yes
616	TraesCS6B01G285300	chr6B:514478037-514479577	4.16022	0	-inf	0.0011	0.0387746	yes
617	TraesCS6B01G291400	chr6B:524063394-524065016	0	3.44266	inf	0.0011	0.0387746	yes
618	TraesCS6B01G293500	chr6B:527042293-527044406	0	6.05407	inf	0.0009	0.0379971	yes
619	TraesCS6B01G300300	chr6B:538368562-538374529	0	13.8074	inf	0.00075	0.0378486	yes
620	TraesCS6B01G307500	chr6B:551035315-551035636	0	34.579	inf	0.0008	0.0379273	yes
621	TraesCS6B01G314600	chr6B:562487589-562489894	5.24252	0	-inf	0.0007	0.0375241	yes
622	TraesCS6B01G343900	chr6B:605795518-605801478	0	8.22267	inf	0.0005	0.0346354	yes
623	TraesCS6B01G376100	chr6B:650927038-650928611	0	2.99344	inf	0.0014	0.0467959	yes
624	TraesCS6B01G402600	chr6B:678735595-678739943	3.81963	0	-inf	0.0003	0.0334937	yes
625	TraesCS6B01G449700	chr6B:708779741-708780754	0	10.7063	inf	0.0007	0.0375241	yes
626	TraesCS6B01G456600	chr6B:712674677-712676160	0	115.933	inf	5e-05	0.0113325	yes
627	TraesCS6B01G456700	chr6B:712803224-712804028	0	22.0123	inf	5e-05	0.0113325	yes
628	TraesCS6B01G468600	chr6B:717915149-717919160	16.3429	0	-inf	5e-05	0.0113325	yes
629	TraesCS6D01G006600	chr6D:2887681-2891059	0	16.0639	inf	0.00025	0.0313568	yes
630	TraesCS6D01G010300	chr6D:3926239-3927198	0	6.4031	inf	0.0007	0.0375241	yes
631	TraesCS6D01G028000	chr6D:10697187-10700944	0	7.4497	inf	0.00035	0.0334937	yes
632	TraesCS6D01G040400	chr6D:16502915-16503450	16.5736	0	-inf	0.0011	0.0387746	yes
633	TraesCS6D01G049600	chr6D:24029268-24029748	0	22.7055	inf	0.00035	0.0334937	yes
634	TraesCS6D01G055200	chr6D:26242198-26245049	0	8.9026	inf	0.0004	0.0346354	yes
635	TraesCS6D01G080300	chr6D:45966933-45967462	0	154.328	inf	5e-05	0.0113325	yes
636	TraesCS6D01G108100	chr6D:72229214-72231632	0	5.3618	inf	0.00035	0.0334937	yes
637	TraesCS6D01G121800	chr6D:86604136-86608372	0	20.7927	inf	0.00035	0.0334937	yes
638	TraesCS6D01G136300	chr6D:104766086-104768646	0	4.68987	inf	0.00115	0.0392519	yes
639	TraesCS6D01G152000	chr6D:125238176-125241060	0	6.10573	inf	0.0002	0.0293614	yes
640	TraesCS6D01G164700	chr6D:143671812-143672913	0	26.5318	inf	0.0001	0.0178193	yes
641	TraesCS6D01G166200	chr6D:147236815-147241650	0	3.89559	inf	0.0006	0.0375241	yes
642	TraesCS6D01G176900	chr6D:175712258-175721498	0	3.39843	inf	0.00095	0.0386553	yes
643	TraesCS6D01G211700	chr6D:299050256-299055055	0	3.52349	inf	0.00015	0.0232078	yes
644	TraesCS6D01G215400	chr6D:305612596-305615773	0	7.28402	inf	0.0003	0.0334937	yes
645	TraesCS6D01G217800	chr6D:307516737-307518111	0	11.2381	inf	0.0005	0.0346354	yes
646	TraesCS6D01G222200	chr6D:313026156-313026708	0	12.4346	inf	0.00025	0.0313568	yes
647	TraesCS6D01G224300	chr6D:316229150-316231841	0	3.52379	inf	0.0005	0.0346354	yes
648	TraesCS6D01G226800	chr6D:318345548-318348728	0	4.09334	inf	0.0007	0.0375241	yes
649	TraesCS6D01G250500	chr6D:354222977-354224617	0	4.273	inf	0.0007	0.0375241	yes
650	TraesCS6D01G293800	chr6D:404592364-404594007	0	15.48	inf	0.0007	0.0375241	yes
651	TraesCS6D01G296200	chr6D:407522740-407523712	0	13.4086	inf	0.0006	0.0375241	yes
652	TraesCS6D01G330600	chr6D:433765232-433768555	0	3.64067	inf	0.0007	0.0375241	yes
653	TraesCS6D01G352100	chr6D:448691918-448695579	0	14.6949	inf	0.0005	0.0346354	yes
654	TraesCS6D01G352400	chr6D:448779685-448782017	0	7.86232	inf	0.00045	0.0346354	yes
655	TraesCS6D01G355600	chr6D:450209996-450212533	0	4.7263	inf	0.0003	0.0334937	yes
656	TraesCS6D01G356100	chr6D:450614599-450615511	0	5.71506	inf	0.0009	0.0379971	yes
657	TraesCS6D01G379200	chr6D:460846861-460847539	0	10.9899	inf	0.0009	0.0379971	yes
658	TraesCS6D01G380400	chr6D:461449511-461456569	0	10.2782	inf	0.0009	0.0379971	yes
659	TraesCS6D01G401900	chr6D:470680417-470684735	0	14.7197	inf	5e-05	0.0113325	yes
660	TraesCS6D01G407500	chr6D:473083124-473087492	0	3.82918	inf	0.0009	0.0379971	yes
661	TraesCS7A01G016400	chr7A:7064963-7066940	0	9.28024	inf	0.00015	0.0232078	yes
662	TraesCS7A01G042000	chr7A:19420743-19421626	0	6.8325	inf	0.0007	0.0375241	yes
663	TraesCS7A01G050000	chr7A:23236671-23238699	0	3.96625	inf	0.0008	0.0379273	yes
664	TraesCS7A01G053300	chr7A:25873651-25874256	0	34.3203	inf	0.0001	0.0178193	yes
665	TraesCS7A01G061300	chr7A:30137239-30141068	0	3.26026	inf	0.0008	0.0379273	yes
666	TraesCS7A01G069000	chr7A:35010797-35020004	0	3.69036	inf	5e-05	0.0113325	yes
667	TraesCS7A01G079000	chr7A:44444767-44448291	0	17.6957	inf	5e-05	0.0113325	yes
668	TraesCS7A01G081100	chr7A:46720548-46722696	0	6.61642	inf	0.0008	0.0379273	yes
669	TraesCS7A01G108800	chr7A:66222069-66226719	0	3.96333	inf	0.0011	0.0387746	yes
670	TraesCS7A01G117600	chr7A:76118738-76121509	0	9.37987	inf	0.00105	0.0387746	yes
671	TraesCS7A01G159500	chr7A:115867522-115868629	0	58.7523	inf	5e-05	0.0113325	yes
672	TraesCS7A01G166900	chr7A:122193476-122196317	0	12.6711	inf	0.00105	0.0387746	yes
673	TraesCS7A01G190800	chr7A:148656846-148658073	0	3.982	inf	0.00115	0.0392519	yes
674	TraesCS7A01G196300	chr7A:156112107-156116131	0	2.77037	inf	0.0007	0.0375241	yes
675	TraesCS7A01G213900	chr7A:178004616-178007894	0	4.3029	inf	0.0007	0.0375241	yes
676	TraesCS7A01G232500	chr7A:203695217-203697743	0	45.4077	inf	0.0001	0.0178193	yes
677	TraesCS7A01G234200	chr7A:206574455-206575614	0	13.2593	inf	5e-05	0.0113325	yes
678	TraesCS7A01G243900	chr7A:220094141-220099698	12.2123	0	-inf	5e-05	0.0113325	yes
679	TraesCS7A01G245700	chr7A:223675587-223680480	0	3.66866	inf	0.0001	0.0178193	yes
680	TraesCS7A01G256000	chr7A:244479660-244482037	0	10.6899	inf	0.00025	0.0313568	yes
681	TraesCS7A01G261200	chr7A:254900652-254903113	0	4.20978	inf	0.0009	0.0379971	yes
682	TraesCS7A01G271500	chr7A:284759196-284761681	0	4.12366	inf	0.0013	0.0436793	yes
683	TraesCS7A01G300400	chr7A:416467936-416469926	0	8.3771	inf	0.00065	0.0375241	yes
684	TraesCS7A01G306100	chr7A:431040228-431042669	0	5.80436	inf	0.00115	0.0392519	yes
685	TraesCS7A01G308400	chr7A:436693692-436698045	0	2.76004	inf	0.0007	0.0375241	yes
686	TraesCS7A01G330300	chr7A:482722448-482742312	0	10.5808	inf	0.00085	0.0379971	yes
687	TraesCS7A01G331700	chr7A:484601631-484602045	0	28.7841	inf	0.0009	0.0379971	yes
688	TraesCS7A01G332700	chr7A:486142373-486146058	0	8.87108	inf	0.00035	0.0334937	yes
689	TraesCS7A01G334300	chr7A:487715092-487716499	0	5.98883	inf	0.00095	0.0386553	yes
690	TraesCS7A01G360400	chr7A:533995323-533996694	0	35.4319	inf	0.00025	0.0313568	yes
691	TraesCS7A01G410000	chr7A:596718383-596719420	0	24.907	inf	0.0007	0.0375241	yes
692	TraesCS7A01G444300	chr7A:638706645-638710936	0	3.76039	inf	0.00035	0.0334937	yes
693	TraesCS7A01G450600	chr7A:644116318-644118493	0	4.05281	inf	0.0009	0.0379971	yes
694	TraesCS7A01G479700	chr7A:672021087-672023268	0	3.87899	inf	0.00025	0.0313568	yes
695	TraesCS7A01G501300	chr7A:691129015-691130637	0	55.6372	inf	0.00105	0.0387746	yes
696	TraesCS7A01G506100	chr7A:693838522-693839378	0	7.66801	inf	0.0009	0.0379971	yes
697	TraesCS7A01G520700	chr7A:704890970-704904162	3.86542	0	-inf	0.0002	0.0293614	yes
698	TraesCS7A01G521600	chr7A:705293748-705296591	0	7.08252	inf	0.00075	0.0378486	yes
699	TraesCS7B01G018200	chr7B:15299700-15301223	0	12.7388	inf	5e-05	0.0113325	yes
700	TraesCS7B01G029900	chr7B:28505557-28506804	0	7.33958	inf	0.00095	0.0386553	yes
701	TraesCS7B01G041900	chr7B:41324096-41326463	0	5.56217	inf	0.00095	0.0386553	yes
702	TraesCS7B01G064000	chr7B:69763148-69764237	0	158.519	inf	5e-05	0.0113325	yes
703	TraesCS7B01G071500	chr7B:78576096-78579134	0	11.3907	inf	0.0007	0.0375241	yes
704	TraesCS7B01G083500	chr7B:94263846-94264657	0	59.8579	inf	5e-05	0.0113325	yes
705	TraesCS7B01G098500	chr7B:113159796-113163073	0	10.8411	inf	0.0003	0.0334937	yes
706	TraesCS7B01G102100	chr7B:116393538-116396694	0	9.53225	inf	0.00095	0.0386553	yes
707	TraesCS7B01G109100	chr7B:125065884-125066301	0	52.837	inf	0.00015	0.0232078	yes
708	TraesCS7B01G130900	chr7B:157808552-157809166	0	51.6989	inf	5e-05	0.0113325	yes
709	TraesCS7B01G136700	chr7B:168751670-168755153	0	4.47802	inf	0.00025	0.0313568	yes
710	TraesCS7B01G137600	chr7B:171991699-171995686	0	7.97435	inf	0.00025	0.0313568	yes
711	TraesCS7B01G139300	chr7B:175895932-175896965	0	78.4559	inf	5e-05	0.0113325	yes
712	TraesCS7B01G161500	chr7B:220866679-220870311	0	3.78697	inf	0.0005	0.0346354	yes
713	TraesCS7B01G176700	chr7B:251125432-251155215	0	4.6729	inf	0.0008	0.0379273	yes
714	TraesCS7B01G181100	chr7B:272718674-272720528	0	8.94493	inf	0.00085	0.0379971	yes
715	TraesCS7B01G193700	chr7B:332818022-332820245	0	4.61193	inf	0.0005	0.0346354	yes
716	TraesCS7B01G203900	chr7B:374313299-374314443	0	4.5882	inf	0.00105	0.0387746	yes
717	TraesCS7B01G216500	chr7B:399336785-399339337	0	4.9308	inf	0.00105	0.0387746	yes
718	TraesCS7B01G250100	chr7B:461246263-461247482	0	23.8267	inf	0.0001	0.0178193	yes
719	TraesCS7B01G266000	chr7B:488410813-488414395	0	5.24713	inf	0.0009	0.0379971	yes
720	TraesCS7B01G267300	chr7B:490432074-490433223	0	24.702	inf	0.0001	0.0178193	yes
721	TraesCS7B01G277000	chr7B:506560249-506563827	0	5.72996	inf	0.00115	0.0392519	yes
722	TraesCS7B01G282700	chr7B:516931040-516933662	0	17.066	inf	0.00015	0.0232078	yes
723	TraesCS7B01G286900	chr7B:522148479-522153315	0	5.47572	inf	0.0002	0.0293614	yes
724	TraesCS7B01G331600	chr7B:586743043-586743535	20.2605	0	-inf	0.0009	0.0379971	yes
725	TraesCS7B01G338900	chr7B:593185326-593187993	0	27.9887	inf	5e-05	0.0113325	yes
726	TraesCS7B01G346800	chr7B:603271156-603274648	0	3.93857	inf	0.00065	0.0375241	yes
727	TraesCS7B01G367700	chr7B:632337137-632337599	0	23.1577	inf	0.0008	0.0379273	yes
728	TraesCS7B01G383000	chr7B:648719789-648720725	0	9.59576	inf	0.00095	0.0386553	yes
729	TraesCS7B01G408400	chr7B:677667434-677667932	0	46.4575	inf	0.0001	0.0178193	yes
730	TraesCS7B01G435900	chr7B:702452716-702454951	0	6.79996	inf	0.0005	0.0346354	yes
731	TraesCS7B01G442200	chr7B:706977955-706979777	0	7.97087	inf	0.0008	0.0379273	yes
732	TraesCS7B01G500200	chr7B:750069141-750072169	0	12.3871	inf	0.00085	0.0379971	yes
733	TraesCS7D01G015100	chr7D:6491043-6492456	0	5.1705	inf	0.00065	0.0375241	yes
734	TraesCS7D01G043600	chr7D:22522173-22522938	8.6439	0	-inf	0.0011	0.0387746	yes
735	TraesCS7D01G057300	chr7D:30759840-30761253	0	5.09055	inf	0.0011	0.0387746	yes
736	TraesCS7D01G136900	chr7D:88078789-88080125	0	3.90329	inf	0.0009	0.0379971	yes
737	TraesCS7D01G179600	chr7D:133193720-133194791	0	18.9423	inf	0.00015	0.0232078	yes
738	TraesCS7D01G180600	chr7D:133827239-133828205	0	7.99921	inf	0.0005	0.0346354	yes
739	TraesCS7D01G235000	chr7D:197681707-197690876	0	6.62297	inf	0.00075	0.0378486	yes
740	TraesCS7D01G243500	chr7D:209823887-209825300	0	42.813	inf	0.0004	0.0346354	yes
741	TraesCS7D01G246700	chr7D:215938574-215941196	0	9.48265	inf	5e-05	0.0113325	yes
742	TraesCS7D01G255400	chr7D:231571042-231571282	46.0488	0	-inf	0.0011	0.0387746	yes
743	TraesCS7D01G259600	chr7D:235373543-235377344	0	4.627	inf	0.00025	0.0313568	yes
744	TraesCS7D01G289500	chr7D:332694033-332722366	0	3.71166	inf	0.00035	0.0334937	yes
745	TraesCS7D01G295000	chr7D:369454237-369463070	0	9.10184	inf	0.0003	0.0334937	yes
746	TraesCS7D01G296100	chr7D:371829687-371831698	0	7.94771	inf	0.0007	0.0375241	yes
747	TraesCS7D01G323100	chr7D:412885399-412887335	0	5.42855	inf	0.0008	0.0379273	yes
748	TraesCS7D01G345600	chr7D:444349495-444350917	0	4.06825	inf	0.0009	0.0379971	yes
749	TraesCS7D01G352400	chr7D:454071066-454072493	0	14.0492	inf	0.0001	0.0178193	yes
750	TraesCS7D01G440000	chr7D:559458884-559460439	0	23.0608	inf	0.00015	0.0232078	yes
751	TraesCS7D01G458000	chr7D:575945654-575955076	7.43923	0	-inf	0.0002	0.0293614	yes
752	TraesCS7D01G463000	chr7D:578177832-578179047	0	8.52663	inf	0.0006	0.0375241	yes
753	TraesCS7D01G466900	chr7D:580491439-580493339	0	24.2977	inf	5e-05	0.0113325	yes
754	TraesCS7D01G492800	chr7D:601286568-601288463	0	7.91103	inf	0.0007	0.0375241	yes
755	TraesCS7D01G528900	chr7D:623557016-623560539	4.22683	0	-inf	0.0011	0.0387746	yes
756	TraesCSU01G003900	chrUn:8110816-8115290	0	3.62031	inf	0.0007	0.0375241	yes
757	TraesCSU01G009200	chrUn:12590493-12594190	0	5.12471	inf	5e-05	0.0113325	yes
758	TraesCSU01G025000	chrUn:24900306-24901946	0	3.83983	inf	0.0005	0.0346354	yes
759	TraesCSU01G030800	chrUn:28897874-28898444	0	12.7758	inf	0.0008	0.0379273	yes
760	TraesCSU01G031000	chrUn:29185115-29186316	4.36436	0	-inf	0.0011	0.0387746	yes
761	TraesCSU01G058300	chrUn:45761523-45762727	4.04303	0	-inf	0.00045	0.0346354	yes
762	TraesCSU01G075500	chrUn:67403647-67413872	7.4833	0	-inf	0.0007	0.0375241	yes
763	TraesCSU01G091500	chrUn:81434278-81436754	0	13.5803	inf	0.0002	0.0293614	yes
764	TraesCSU01G091600	chrUn:81476914-81478836	0	68.0568	inf	0.00035	0.0334937	yes
765	TraesCSU01G099700	chrUn:88195051-88196458	0	24.6457	inf	5e-05	0.0113325	yes
766	TraesCSU01G099900	chrUn:88217295-88221532	0	30.5196	inf	5e-05	0.0113325	yes
767	TraesCSU01G106100	chrUn:93046828-93049602	4.47457	0	-inf	0.00065	0.0375241	yes
768	TraesCSU01G129700	chrUn:110519993-110521093	0	9.4739	inf	0.00095	0.0386553	yes
769	TraesCSU01G139700	chrUn:130469196-130476439	14.0063	0	-inf	5e-05	0.0113325	yes
770	TraesCSU01G158200	chrUn:218154554-218156341	4.65936	0	-inf	0.0011	0.0387746	yes
771	TraesCSU01G160200	chrUn:229104146-229105283	0	6.97468	inf	0.00075	0.0378486	yes
772	TraesCSU01G200300	chrUn:298336949-298338032	7.07324	0	-inf	0.00065	0.0375241	yes
773	TraesCSU01G255100	chrUn:394551190-394552209	0	5.60704	inf	0.00025	0.0313568	yes

## Sheet: chromosome
			Supplemental data 2. The numbers of DEGs on the A genomes in the “O-64.1.10” genotypes relative to the “Omid” cultivar at 15 DPA
chromosome	gene_id	locus	value_Omid	value_O-64.1.10	p_value	q_value
1A	TraesCS1A01G004400	chr1A:2642679-2647820	0	10.8233	0.00035	0.033494
1A	TraesCS1A01G035000	chr1A:18290268-18293816	0	4.90608	0.0009	0.037997
1A	TraesCS1A01G053800	chr1A:35536340-35537133	8.41242	0	0.0011	0.038775
1A	TraesCS1A01G062600	chr1A:42686183-42686671	0	55.2431	0.00045	0.034635
1A	TraesCS1A01G062900	chr1A:42721346-42721834	0	149.324	5e-05	0.011333
1A	TraesCS1A01G068900	chr1A:50538288-50540079	0	10.4235	0.0001	0.017819
1A	TraesCS1A01G111700	chr1A:112942670-112944251	8.53234	0	0.0011	0.038775
1A	TraesCS1A01G123200	chr1A:142887335-142888649	4.13084	0	0.0011	0.038775
1A	TraesCS1A01G164900	chr1A:297872247-297874838	0	4.17402	0.00095	0.038655
1A	TraesCS1A01G237000	chr1A:420382144-420382501	56.5687	0	0.00045	0.034635
1A	TraesCS1A01G348600	chr1A:533740874-533742489	16.886	0	0.0011	0.038775
1A	TraesCS1A01G434600	chr1A:585304255-585304951	34.0759	0	5e-05	0.011333
1A	TraesCS1A01G441600	chr1A:590342676-590347770	22.1969	0	5e-05	0.011333
2A	TraesCS2A01G001200	chr2A:529548-532409	0	6.27234	0.0011	0.038775
2A	TraesCS2A01G029600	chr2A:13134945-13136883	3.00381	0	0.0004	0.034635
2A	TraesCS2A01G037400	chr2A:15882519-15883476	0	29.301	0.0009	0.037997
2A	TraesCS2A01G041900	chr2A:16860365-16865643	0	9.79959	0.00015	0.023208
2A	TraesCS2A01G042100	chr2A:16881212-16888128	0	5.13971	0.0001	0.017819
2A	TraesCS2A01G042200	chr2A:16899418-16901079	0	4.36918	0.0009	0.037997
2A	TraesCS2A01G050700	chr2A:19904076-19905345	0	2.84194	0.0005	0.034635
2A	TraesCS2A01G051600	chr2A:20273552-20275101	0	8.15192	0.0007	0.037524
2A	TraesCS2A01G064200	chr2A:28786055-28791795	0	3.91774	0.00105	0.038775
2A	TraesCS2A01G065000	chr2A:29285285-29290439	0	5.06575	0.0009	0.037997
2A	TraesCS2A01G065700	chr2A:29720159-29721523	0	14.6749	0.0005	0.034635
2A	TraesCS2A01G069200	chr2A:30312678-30313307	0	20.5783	0.0005	0.034635
2A	TraesCS2A01G089400	chr2A:42494663-42495524	0	11.7788	0.00105	0.038775
2A	TraesCS2A01G092700	chr2A:46107206-46109954	0	20.0076	0.0001	0.017819
2A	TraesCS2A01G152400	chr2A:100631312-100633157	0	4.11248	0.0007	0.037524
2A	TraesCS2A01G174100	chr2A:132246433-132260098	0	5.02565	0.0005	0.034635
2A	TraesCS2A01G174600	chr2A:133469196-133469631	0	52.0925	0.00075	0.037849
2A	TraesCS2A01G184000	chr2A:144609008-144609464	0	17.0949	0.00115	0.039252
2A	TraesCS2A01G258400	chr2A:403881719-403883444	0	3.25429	0.0009	0.037997
2A	TraesCS2A01G266000	chr2A:422783893-422785011	0	8.19683	0.00075	0.037849
2A	TraesCS2A01G280000	chr2A:467691608-467695585	0	4.45343	0.001	0.038775
2A	TraesCS2A01G295500	chr2A:508070497-508071514	0	8.3697	0.0006	0.037524
2A	TraesCS2A01G302100	chr2A:517804577-517808304	0	4.49829	0.0001	0.017819
2A	TraesCS2A01G349700	chr2A:589656061-589658002	0	9.95587	0.0007	0.037524
2A	TraesCS2A01G352500	chr2A:593300927-593305322	3.06187	0	0.00065	0.037524
2A	TraesCS2A01G352800	chr2A:593443258-593446959	6.70016	0	0.00015	0.023208
2A	TraesCS2A01G353900	chr2A:594580294-594581350	6.54869	0	0.0011	0.038775
2A	TraesCS2A01G384700	chr2A:630091148-630093025	0	8.67453	0.0005	0.034635
2A	TraesCS2A01G386500	chr2A:632583314-632586624	0	23.9969	0.00035	0.033494
2A	TraesCS2A01G389000	chr2A:637192421-637197233	0	15.6758	0.00095	0.038655
2A	TraesCS2A01G401600	chr2A:655218649-655219623	0	10.1625	0.00105	0.038775
2A	TraesCS2A01G424400	chr2A:678672871-678675202	0	2.87086	0.00075	0.037849
2A	TraesCS2A01G449700	chr2A:699569914-699570247	0	34.5476	0.00055	0.037008
2A	TraesCS2A01G452800	chr2A:702193574-702194102	0	12.9006	0.00115	0.039252
2A	TraesCS2A01G457100	chr2A:705740149-705742679	0	2.86892	0.00055	0.037008
2A	TraesCS2A01G465800	chr2A:710457214-710458394	0	10.5341	0.00045	0.034635
2A	TraesCS2A01G483600	chr2A:719344121-719344745	0	9.86949	0.00105	0.038775
2A	TraesCS2A01G499400	chr2A:729159355-729166312	0	5.07988	0.0008	0.037927
2A	TraesCS2A01G548100	chr2A:755927032-755931199	0	3.08943	0.0008	0.037927
2A	TraesCS2A01G557600	chr2A:761246108-761248611	0	3.66503	0.0007	0.037524
2A	TraesCS2A01G561000	chr2A:762974431-762974865	75.0035	0	5e-05	0.011333
2A	TraesCS2A01G562400	chr2A:763453056-763454992	0	6.43445	0.00115	0.039252
2A	TraesCS2A01G564000	chr2A:764321983-764324786	0	4.72751	0.0005	0.034635
2A	TraesCS2A01G571300	chr2A:768266007-768267120	0	35.5951	5e-05	0.011333
2A	TraesCS2A01G575700	chr2A:770104607-770107726	0	5.48971	0.0011	0.038775
2A	TraesCS2A01G576600	chr2A:770411705-770414485	0	4.22719	0.0009	0.037997
2A	TraesCS2A01G580600	chr2A:772961817-772965444	0	9.68924	0.0011	0.038775
2A	TraesCS2A01G583400	chr2A:775307987-775309105	0	5.34378	0.0007	0.037524
2A	TraesCS2A01G589200	chr2A:778019849-778021071	0	6.62205	0.00025	0.031357
2A	TraesCS2A01G590900	chr2A:778797802-778806571	0	3.84209	0.0011	0.038775
2A	TraesCS2A01G593700	chr2A:780714932-780719898	0	3.26514	0.00105	0.038775
3A	TraesCS3A01G033900	chr3A:19313936-19314392	0	310.956	5e-05	0.011333
3A	TraesCS3A01G034000	chr3A:19328372-19328828	0	204.479	5e-05	0.011333
3A	TraesCS3A01G042600	chr3A:22808969-22818041	0	8.47336	0.0004	0.034635
3A	TraesCS3A01G045500	chr3A:24510336-24511366	0	16.8001	0.00125	0.042274
3A	TraesCS3A01G050700	chr3A:26870950-26872369	0	5.20918	0.0011	0.038775
3A	TraesCS3A01G059600	chr3A:36086501-36088985	0	6.51535	0.00075	0.037849
3A	TraesCS3A01G067800	chr3A:40826587-40831583	0	3.80361	0.0007	0.037524
3A	TraesCS3A01G075900	chr3A:47047980-47048259	0	53.2063	0.0006	0.037524
3A	TraesCS3A01G087800	chr3A:56668685-56676326	0	7.20816	0.0006	0.037524
3A	TraesCS3A01G104100	chr3A:67359718-67360600	0	13.4651	0.0009	0.037997
3A	TraesCS3A01G104700	chr3A:68127780-68128296	0	21.2811	0.00075	0.037849
3A	TraesCS3A01G112900	chr3A:80225822-80226317	0	439.576	5e-05	0.011333
3A	TraesCS3A01G122700	chr3A:98507030-98507555	0	12.0042	0.0011	0.038775
3A	TraesCS3A01G127900	chr3A:104419887-104422074	0	10.2315	0.00105	0.038775
3A	TraesCS3A01G137600	chr3A:114568031-114571807	0	3.41364	0.00105	0.038775
3A	TraesCS3A01G147000	chr3A:128559090-128563166	0	4.87243	0.0001	0.017819
3A	TraesCS3A01G160500	chr3A:160506931-160508574	0	11.9067	0.00065	0.037524
3A	TraesCS3A01G199200	chr3A:323385519-323386601	0	8.05654	0.0003	0.033494
3A	TraesCS3A01G219600	chr3A:404199200-404200044	0	15.7032	0.00035	0.033494
3A	TraesCS3A01G228200	chr3A:427101693-427103858	0	4.65226	0.00075	0.037849
3A	TraesCS3A01G230600	chr3A:430787056-430790113	0	5.43513	0.0011	0.038775
3A	TraesCS3A01G238300	chr3A:445279732-445281297	0	4.09473	0.0007	0.037524
3A	TraesCS3A01G240600	chr3A:451715589-451718695	0	5.14616	0.0007	0.037524
3A	TraesCS3A01G251900	chr3A:471816614-471818336	0	2.89536	0.00095	0.038655
3A	TraesCS3A01G256200	chr3A:478168111-478169512	0	8.22493	0.0008	0.037927
3A	TraesCS3A01G258700	chr3A:480438566-480442616	0	3.58813	0.0005	0.034635
3A	TraesCS3A01G260600	chr3A:483455002-483461703	0	5.79987	5e-05	0.011333
3A	TraesCS3A01G280500	chr3A:509539174-509544129	0	5.6557	5e-05	0.011333
3A	TraesCS3A01G280800	chr3A:509798165-509798976	0	16.9236	0.0009	0.037997
3A	TraesCS3A01G289700	chr3A:518642160-518643265	0	13.2425	5e-05	0.011333
3A	TraesCS3A01G303400	chr3A:537736536-537743630	0	4.13803	0.00135	0.0453
3A	TraesCS3A01G306200	chr3A:542735109-542736000	0	12.8881	0.0009	0.037997
3A	TraesCS3A01G309700	chr3A:547477727-547480537	0	25.6559	0.00105	0.038775
3A	TraesCS3A01G316300	chr3A:557003607-557006848	0	4.43618	0.0011	0.038775
3A	TraesCS3A01G335300	chr3A:581393284-581395620	0	3.57807	0.0009	0.037997
3A	TraesCS3A01G347200	chr3A:596485377-596486001	0	11.7884	0.0005	0.034635
3A	TraesCS3A01G351300	chr3A:599860984-599866813	0	3.68557	0.0007	0.037524
3A	TraesCS3A01G357800	chr3A:605980867-605981623	0	13.6666	0.0005	0.034635
3A	TraesCS3A01G373900	chr3A:623616317-623616746	0	138.369	5e-05	0.011333
3A	TraesCS3A01G410600	chr3A:654589065-654591235	0	6.42394	0.0005	0.034635
3A	TraesCS3A01G413700	chr3A:657271056-657274693	0	4.02401	0.00095	0.038655
3A	TraesCS3A01G417900	chr3A:659973612-659978858	0	5.32642	0.00025	0.031357
3A	TraesCS3A01G421700	chr3A:663176119-663178289	0	22.2485	0.00015	0.023208
3A	TraesCS3A01G461700	chr3A:697388475-697391451	0	3.73677	0.0011	0.038775
3A	TraesCS3A01G471900	chr3A:703203825-703205031	0	6.32717	0.0007	0.037524
3A	TraesCS3A01G490300	chr3A:717903399-717905664	0	16.7179	0.00075	0.037849
3A	TraesCS3A01G498900	chr3A:724305361-724306705	0	7.32505	0.00075	0.037849
3A	TraesCS3A01G502800	chr3A:725838108-725841508	0	8.17079	0.0009	0.037997
3A	TraesCS3A01G512700	chr3A:732299820-732302746	3.70566	0	0.0005	0.034635
3A	TraesCS3A01G528600	chr3A:742450304-742453036	0	5.85417	0.0005	0.034635
4A	TraesCS4A01G027700	chr4A:19620362-19622625	0	6.80681	0.00085	0.037997
4A	TraesCS4A01G080200	chr4A:82735721-82739615	0	8.26271	0.00095	0.038655
4A	TraesCS4A01G080500	chr4A:83316209-83320598	0	3.48706	0.00105	0.038775
4A	TraesCS4A01G089100	chr4A:95175050-95177365	0	25.8382	0.00105	0.038775
4A	TraesCS4A01G116800	chr4A:141328608-141329628	0	24.3177	0.00065	0.037524
4A	TraesCS4A01G122800	chr4A:152738726-152741137	0	7.82684	0.0007	0.037524
4A	TraesCS4A01G144500	chr4A:245257249-245260580	0	4.16218	0.00095	0.038655
4A	TraesCS4A01G147200	chr4A:261910888-261916810	0	5.17666	0.00085	0.037997
4A	TraesCS4A01G162200	chr4A:353870567-353878117	0	21.4447	0.0001	0.017819
4A	TraesCS4A01G173600	chr4A:441777566-441778142	0	18.9987	0.00095	0.038655
4A	TraesCS4A01G175300	chr4A:446473545-446475112	0	2.83516	0.0011	0.038775
4A	TraesCS4A01G180700	chr4A:455022710-455028973	0	6.72958	0.0008	0.037927
4A	TraesCS4A01G191000	chr4A:470097915-470100678	0	3.69169	0.00025	0.031357
4A	TraesCS4A01G229500	chr4A:538212251-538215714	0	3.0488	0.0004	0.034635
4A	TraesCS4A01G232000	chr4A:541672085-541679832	0	6.93782	0.00025	0.031357
4A	TraesCS4A01G234400	chr4A:543365696-543369614	0	3.29223	0.0008	0.037927
4A	TraesCS4A01G235600	chr4A:544197931-544201050	0	20.0985	5e-05	0.011333
4A	TraesCS4A01G245500	chr4A:555746060-555750257	0	13.6886	0.0003	0.033494
4A	TraesCS4A01G253400	chr4A:565435084-565437902	0	4.01409	0.0007	0.037524
4A	TraesCS4A01G255400	chr4A:567479602-567482101	0	2.94038	0.00105	0.038775
4A	TraesCS4A01G255700	chr4A:567493168-567495275	0	12.1122	0.0001	0.017819
4A	TraesCS4A01G275400	chr4A:584537676-584539036	0	22.2703	5e-05	0.011333
4A	TraesCS4A01G276600	chr4A:584931337-584934198	0	8.7385	0.0009	0.037997
4A	TraesCS4A01G277500	chr4A:585396722-585400936	0	6.45586	0.0007	0.037524
4A	TraesCS4A01G290300	chr4A:594180503-594186598	0	8.61696	5e-05	0.011333
4A	TraesCS4A01G328600	chr4A:614106742-614108525	0	6.8855	0.00035	0.033494
4A	TraesCS4A01G333800	chr4A:617094598-617097896	0	8.43359	0.0005	0.034635
4A	TraesCS4A01G339500	chr4A:621168848-621170039	0	11.2037	0.00035	0.033494
4A	TraesCS4A01G409100	chr4A:681716617-681721572	0	4.01026	0.00035	0.033494
4A	TraesCS4A01G418100	chr4A:688092064-688095665	0	8.53847	0.0006	0.037524
4A	TraesCS4A01G445100	chr4A:713119971-713120925	0	65.8551	5e-05	0.011333
5A	TraesCS5A01G004300	chr5A:2970569-2976325	0	4.73629	0.00015	0.023208
5A	TraesCS5A01G065200	chr5A:70482047-70483103	6.02992	0	0.0011	0.038775
5A	TraesCS5A01G086000	chr5A:114680199-114683385	0	9.29767	0.00035	0.033494
5A	TraesCS5A01G138200	chr5A:310865743-310869762	0	4.15348	5e-05	0.011333
5A	TraesCS5A01G147400	chr5A:325184240-325184588	0	36.0958	0.00035	0.033494
5A	TraesCS5A01G150600	chr5A:328545715-328548361	0	3.03191	0.0007	0.037524
5A	TraesCS5A01G176800	chr5A:372591245-372595439	0	4.14762	0.0005	0.034635
5A	TraesCS5A01G176900	chr5A:372931532-372934143	0	4.14047	0.00055	0.037008
5A	TraesCS5A01G192200	chr5A:395885759-395886229	14.4401	0	0.0011	0.038775
5A	TraesCS5A01G202800	chr5A:410501744-410504047	0	5.05108	0.00045	0.034635
5A	TraesCS5A01G203700	chr5A:413193584-413194007	0	35.788	0.0004	0.034635
5A	TraesCS5A01G245400	chr5A:458908875-458910462	0	3.3724	0.0009	0.037997
5A	TraesCS5A01G253100	chr5A:469054338-469057627	0	3.93276	0.00035	0.033494
5A	TraesCS5A01G257700	chr5A:472702963-472703806	0	28.8482	0.00015	0.023208
5A	TraesCS5A01G268700	chr5A:479395463-479397644	0	3.44593	0.0013	0.043679
5A	TraesCS5A01G269000	chr5A:479908436-479911900	0	8.51532	5e-05	0.011333
5A	TraesCS5A01G277900	chr5A:487783859-487784458	0	14.4191	0.00095	0.038655
5A	TraesCS5A01G295900	chr5A:504566977-504573657	0	15.5097	0.00025	0.031357
5A	TraesCS5A01G302400	chr5A:511903710-511906528	6.03611	0	0.0004	0.034635
5A	TraesCS5A01G304800	chr5A:513845068-513848514	0	3.98848	0.0004	0.034635
5A	TraesCS5A01G326600	chr5A:536869654-536870920	0	2.77169	0.00115	0.039252
5A	TraesCS5A01G355100	chr5A:557130515-557132245	0	6.88105	0.00025	0.031357
5A	TraesCS5A01G368400	chr5A:569074231-569076154	0	5.79721	0.0005	0.034635
5A	TraesCS5A01G373200	chr5A:571326528-571327599	0	12.3982	0.0003	0.033494
5A	TraesCS5A01G380200	chr5A:577929105-577932053	0	2.82727	0.00075	0.037849
5A	TraesCS5A01G389200	chr5A:585403546-585413812	0	3.00236	0.0002	0.029361
5A	TraesCS5A01G393900	chr5A:589311575-589313132	0	4.33307	0.0011	0.038775
5A	TraesCS5A01G456900	chr5A:636921188-636923928	0	7.8573	0.0005	0.034635
5A	TraesCS5A01G457600	chr5A:637455893-637457915	0	4.00339	5e-05	0.011333
5A	TraesCS5A01G459000	chr5A:639292100-639293330	0	13.7335	5e-05	0.011333
5A	TraesCS5A01G488900	chr5A:659131331-659138114	0	4.64984	0.0005	0.034635
5A	TraesCS5A01G508100	chr5A:672509019-672510132	0	6.64078	0.0008	0.037927
5A	TraesCS5A01G524300	chr5A:684941346-684943615	0	6.27588	0.0009	0.037997
5A	TraesCS5A01G550700	chr5A:704338276-704339098	0	7.80527	0.0009	0.037997
5A	TraesCS5A01G556600	chr5A:707849326-707849902	11.1623	0	0.00065	0.037524
6A	TraesCS6A01G026300	chr6A:13063091-13067056	0	18.4732	5e-05	0.011333
6A	TraesCS6A01G059800	chr6A:31583757-31584348	0	19.4356	0.00105	0.038775
6A	TraesCS6A01G062800	chr6A:33548104-33548416	29.3456	0	0.0011	0.038775
6A	TraesCS6A01G094400	chr6A:61414735-61415737	4.35039	0	0.0011	0.038775
6A	TraesCS6A01G098300	chr6A:65434292-65437226	0	7.60119	0.00115	0.039252
6A	TraesCS6A01G164200	chr6A:162089253-162099787	0	2.80317	0.0009	0.037997
6A	TraesCS6A01G166500	chr6A:169506736-169522646	0	3.30501	0.00105	0.038775
6A	TraesCS6A01G172000	chr6A:183193149-183202441	6.04301	0	0.0013	0.043679
6A	TraesCS6A01G284000	chr6A:515062857-515063163	0	45.5194	0.00105	0.038775
6A	TraesCS6A01G297900	chr6A:531383207-531388486	0	6.17566	0.00035	0.033494
6A	TraesCS6A01G373800	chr6A:596891031-596893498	0	3.51634	0.0008	0.037927
6A	TraesCS6A01G376700	chr6A:598253224-598253779	0	50.5242	0.0001	0.017819
7A	TraesCS7A01G016400	chr7A:7064963-7066940	0	9.28024	0.00015	0.023208
7A	TraesCS7A01G042000	chr7A:19420743-19421626	0	6.8325	0.0007	0.037524
7A	TraesCS7A01G050000	chr7A:23236671-23238699	0	3.96625	0.0008	0.037927
7A	TraesCS7A01G053300	chr7A:25873651-25874256	0	34.3203	0.0001	0.017819
7A	TraesCS7A01G061300	chr7A:30137239-30141068	0	3.26026	0.0008	0.037927
7A	TraesCS7A01G069000	chr7A:35010797-35020004	0	3.69036	5e-05	0.011333
7A	TraesCS7A01G079000	chr7A:44444767-44448291	0	17.6957	5e-05	0.011333
7A	TraesCS7A01G081100	chr7A:46720548-46722696	0	6.61642	0.0008	0.037927
7A	TraesCS7A01G108800	chr7A:66222069-66226719	0	3.96333	0.0011	0.038775
7A	TraesCS7A01G117600	chr7A:76118738-76121509	0	9.37987	0.00105	0.038775
7A	TraesCS7A01G159500	chr7A:115867522-115868629	0	58.7523	5e-05	0.011333
7A	TraesCS7A01G166900	chr7A:122193476-122196317	0	12.6711	0.00105	0.038775
7A	TraesCS7A01G190800	chr7A:148656846-148658073	0	3.982	0.00115	0.039252
7A	TraesCS7A01G196300	chr7A:156112107-156116131	0	2.77037	0.0007	0.037524
7A	TraesCS7A01G213900	chr7A:178004616-178007894	0	4.3029	0.0007	0.037524
7A	TraesCS7A01G232500	chr7A:203695217-203697743	0	45.4077	0.0001	0.017819
7A	TraesCS7A01G234200	chr7A:206574455-206575614	0	13.2593	5e-05	0.011333
7A	TraesCS7A01G243900	chr7A:220094141-220099698	12.2123	0	5e-05	0.011333
7A	TraesCS7A01G245700	chr7A:223675587-223680480	0	3.66866	0.0001	0.017819
7A	TraesCS7A01G256000	chr7A:244479660-244482037	0	10.6899	0.00025	0.031357
7A	TraesCS7A01G261200	chr7A:254900652-254903113	0	4.20978	0.0009	0.037997
7A	TraesCS7A01G271500	chr7A:284759196-284761681	0	4.12366	0.0013	0.043679
7A	TraesCS7A01G300400	chr7A:416467936-416469926	0	8.3771	0.00065	0.037524
7A	TraesCS7A01G306100	chr7A:431040228-431042669	0	5.80436	0.00115	0.039252
7A	TraesCS7A01G308400	chr7A:436693692-436698045	0	2.76004	0.0007	0.037524
7A	TraesCS7A01G330300	chr7A:482722448-482742312	0	10.5808	0.00085	0.037997
7A	TraesCS7A01G331700	chr7A:484601631-484602045	0	28.7841	0.0009	0.037997
7A	TraesCS7A01G332700	chr7A:486142373-486146058	0	8.87108	0.00035	0.033494
7A	TraesCS7A01G334300	chr7A:487715092-487716499	0	5.98883	0.00095	0.038655
7A	TraesCS7A01G360400	chr7A:533995323-533996694	0	35.4319	0.00025	0.031357
7A	TraesCS7A01G410000	chr7A:596718383-596719420	0	24.907	0.0007	0.037524
7A	TraesCS7A01G444300	chr7A:638706645-638710936	0	3.76039	0.00035	0.033494
7A	TraesCS7A01G450600	chr7A:644116318-644118493	0	4.05281	0.0009	0.037997
7A	TraesCS7A01G479700	chr7A:672021087-672023268	0	3.87899	0.00025	0.031357
7A	TraesCS7A01G501300	chr7A:691129015-691130637	0	55.6372	0.00105	0.038775
7A	TraesCS7A01G506100	chr7A:693838522-693839378	0	7.66801	0.0009	0.037997
7A	TraesCS7A01G520700	chr7A:704890970-704904162	3.86542	0	0.0002	0.029361
7A	TraesCS7A01G521600	chr7A:705293748-705296591	0	7.08252	0.00075	0.037849

## Sheet: SSRs
		Supplemental data 3. List of SSR markers obtained from DEGs of “Omid” and “O-64.1.10”
gene_id	SSR nr.	SSR	size	start	end
TraesCS1A01G164900.1	1	(CGC)5	15	57	71
TraesCS1A01G348600.1	1	(CGC)5	15	17	31
TraesCS1B01G010700.1	1	(AAC)10	30	113	142
TraesCS1B01G043600.1	1	(GGA)7	21	21	41
TraesCS1B01G055100.1	1	(ATG)5	15	536	550
TraesCS1B01G076900.1	1	(CTC)5	15	152	166
TraesCS1B01G078900.1	1	(GCC)5	15	1648	1662
TraesCS1B01G121500.1	1	(GAT)5	15	415	429
TraesCS1B01G136600.1	1	(TCC)5	15	7	21
TraesCS1B01G139200.1	1	(ATGAAG)7	42	959	1000
TraesCS1B01G143800.1	1	(GAA)7	21	1402	1422
TraesCS1B01G161100.1	1	(GGC)5	15	168	182
TraesCS1B01G211300.1	1	(AGC)6	18	42	59
TraesCS1B01G326200.1	1	(CGG)5	15	728	742
TraesCS1B01G362700.1	1	(GCC)5	15	1828	1842
TraesCS1B01G362700.1	2	(GCC)5	15	2110	2124
TraesCS1B01G389800.1	1	(AGC)8	24	524	547
TraesCS2A01G001200.1	1	(ATG)6attcccaggacaaagttgatgcgcctcctctggacagcg(GCA)5	72	431	502
TraesCS2A01G037400.1	1	(GCG)5	15	26	40
TraesCS2A01G042100.1	1	(CGC)7	21	151	171
TraesCS2A01G064200.1	1	(CGC)6	18	9	26
TraesCS2A01G065000.1	1	(CGC)5	15	113	127
TraesCS2A01G295500.1	1	(G)13	13	918	930
TraesCS2A01G352500.1	1	(CGC)6	18	15	32
TraesCS2A01G384700.1	1	(CGG)5	15	23	37
TraesCS2A01G401600.1	1	(CG)6	12	525	536
TraesCS2A01G401600.1	2	(GGC)5	15	831	845
TraesCS2A01G571300.1	1	(GAG)5	15	1078	1092
TraesCS2A01G576600.1	1	(GAC)5	15	586	600
TraesCS2B01G154600.1	1	(CCT)7	21	17	37
TraesCS2B01G269600.1	1	(GGC)5	15	168	182
TraesCS2B01G274100.1	1	(TAC)7	21	660	680
TraesCS2B01G359200.1	1	(GCC)5	15	504	518
TraesCS2B01G382600.1	1	(GAG)5	15	94	108
TraesCS2B01G416700.1	1	(GCC)6	18	587	604
TraesCS2B01G509700.1	1	(GGC)7	21	31	51
TraesCS2D01G036200.1	1	(GCG)5	15	20	34
TraesCS2D01G174200.1	1	(GAT)7	21	301	321
TraesCS2D01G246600.1	1	(GGC)5	15	46	60
TraesCS2D01G259200.1	1	(CAG)5	15	667	681
TraesCS2D01G399000.1	1	(CG)6	12	525	536
TraesCS2D01G399000.1	2	(GGC)5	15	858	872
TraesCS2D01G413400.1	1	(CCG)6	18	87	104
TraesCS2D01G483300.1	1	(GGC)5	15	31	45
TraesCS2D01G527700.1	1	(GGCGGT)6	36	267	302
TraesCS2D01G587800.1	1	(GGC)5	15	10	24
TraesCS2D01G587800.1	2	(GCA)7	21	680	700
TraesCS2D01G597900.1	1	(CAG)5	15	52	66
TraesCS3A01G112900.1	1	(GGA)5	15	297	311
TraesCS3A01G238300.1	1	(GCG)5	15	145	159
TraesCS3A01G280800.1	1	(GAG)5	15	352	366
TraesCS3A01G303400.1	1	(CCG)6	18	74	91
TraesCS3A01G357800.1	1	(CGG)5	15	528	542
TraesCS3A01G413700.1	1	(CGG)5	15	27	41
TraesCS3A01G512700.1	1	(AGC)5	15	115	129
TraesCS3B01G048600.1	1	(AGG)5	15	254	268
TraesCS3B01G256900.1	1	(GGA)5	15	226	240
TraesCS3B01G282700.1	1	(CCT)6	18	24	41
TraesCS3B01G282700.1	2	(CGC)5	15	498	512
TraesCS3B01G484300.1	1	(GCA)5	15	4	18
TraesCS3B01G556600.1	1	(GCG)5	15	68	82
TraesCS3B01G575600.1	1	(GGC)5	15	39	53
TraesCS3D01G514900.1	1	(GGC)5	15	39	53
TraesCS4A01G027700.1	1	(GCC)5(GGA)5*	30	42	71
TraesCS4A01G080500.1	1	(GAG)5	15	271	285
TraesCS4A01G173600.1	1	(G)13	13	99	111
TraesCS4A01G255400.1	1	(CCT)5	15	24	38
TraesCS4A01G255700.1	1	(AGC)5	15	37	51
TraesCS4A01G328600.1	1	(GAG)5	15	835	849
TraesCS4B01G038900.1	1	(CCT)6	18	188	205
TraesCS4B01G043700.1	1	(CAG)5	15	130	144
TraesCS4B01G132800.1	1	(CGG)7	21	165	185
TraesCS4B01G397600.1	1	(GGT)5	15	1978	1992
TraesCS4D01G001400.1	1	(GGC)6cgttgccctggacgccaagagggccaagcgggagggctc(CGA)5	72	288	359
TraesCS4D01G023700.1	1	(CGC)6	18	180	197
TraesCS4D01G258800.1	1	(CGT)5	15	5	19
TraesCS4D01G276500.1	1	(GCC)5(GGA)5*	30	42	71
TraesCS5A01G245400.1	1	(GCC)5	15	10	24
TraesCS5A01G456900.1	1	(CCT)5	15	275	289
TraesCS5B01G291700.1	1	(CCG)5	15	259	273
TraesCS5B01G291800.1	1	(CCG)5catggtggccatcaccaccacggccaccaccaccatgaccaccacgccgaggaccaccaccatcaccatggt(CAC)7	108	190	297
TraesCS5B01G427600.1	1	(CAA)5	15	939	953
TraesCS5B01G520300.1	1	(AGC)6	18	146	163
TraesCS5D01G244900.1	1	(ACG)5	15	1499	1513
TraesCS5D01G276600.1	1	(CGC)5	15	20	34
TraesCS5D01G280700.1	1	(GCA)6	18	609	626
TraesCS6A01G166500.1	1	(GGC)6	18	3	20
TraesCS6A01G172000.1	1	(CAG)6	18	637	654
TraesCS6B01G010000.1	1	(GCC)6	18	4	21
TraesCS6B01G010000.1	2	(CAG)5	15	730	744
TraesCS6B01G210400.1	1	(TCC)5	15	4	18
TraesCS6B01G210400.1	2	(CCT)8	24	167	190
TraesCS6B01G262900.1	1	(GC)6	12	168	179
TraesCS6B01G280800.1	1	(CCG)6	18	607	624
TraesCS6B01G293500.1	1	(GGC)5	15	63	77
TraesCS6B01G449700.1	1	(GCG)5	15	92	106
TraesCS6B01G449700.1	2	(CAG)5	15	547	561
TraesCS6D01G028000.1	1	(GGC)5	15	42	56
TraesCS6D01G217800.1	1	(AGC)5	15	74	88
TraesCS6D01G217800.1	2	(GCA)5cacaccttcgcagcacccgcagatgatatccttcggcgatgcc(CAG)7	79	393	471
TraesCS6D01G352400.1	1	(CCT)5t(CTC)6	34	56	89
TraesCS6D01G407500.1	1	(TCT)5	15	91	105
TraesCS7A01G190800.1	1	(GGC)5	15	466	480
TraesCS7A01G308400.1	1	(CCT)5	15	71	85
TraesCS7A01G444300.1	1	(GGC)5	15	27	41
TraesCS7A01G520700.1	1	(GCA)7	21	2055	2075
TraesCS7B01G018200.1	1	(TGC)5	15	46	60
TraesCS7B01G029900.1	1	(GCA)5	15	734	748
TraesCS7B01G130900.1	1	(ACG)6	18	146	163
TraesCS7B01G193700.1	1	(CCG)7	21	134	154
TraesCS7B01G216500.1	1	(GGA)6	18	135	152
TraesCS7B01G346800.1	1	(AAG)5	15	277	291
TraesCS7D01G015100.1	1	(CGG)5	15	167	181
TraesCS7D01G179600.1	1	(CTC)5	15	180	194
TraesCS7D01G180600.1	1	(CCT)5	15	15	29
TraesCS7D01G246700.1	1	(GGC)6	18	6	23
TraesCS7D01G458000.1	1	(GCG)5	15	166	180
TraesCSU01G003900.1	1	(CGG)5	15	80	94
TraesCSU01G091500.1	1	(ACC)7(AGC)7*	42	8	49
TraesCSU01G160200.1	1	(ACA)9	27	372	398
TraesCSU01G160200.1	2	(CAA)8	24	625	648

## Sheet: TFs and TRs
				Supplemental data 3. List of transcription factors (TFs) genes and transcriptional regulators (TRs) genes in comparison between Omid and O-64-1-10 genotypes with different baking quality at 15 DPA.
gene_id	Families	TF/TR	TF/TR famiilies
TraesCS1A01G111700.1	LOB	TF	LOB
TraesCS1A01G348600.1	WRKY	TF	WRKY
TraesCS1B01G071700.1	C2H2	TF	C2H2
TraesCS1B01G088500.1	Trihelix	TF	Trihelix
TraesCS1B01G389800.1	AP2/ERF-ERF	TF	AP2/ERF->AP2/ERF-ERF
TraesCS2A01G353900.1	C2C2-CO-like	TF	C2C2->C2C2-CO-like
TraesCS2A01G401600.1	HSF	TF	HSF
TraesCS2B01G269600.1	bZIP	TF	bZIP
TraesCS2B01G359200.1	NAC	TF	NAC
TraesCS2B01G592900.1	C2C2-Dof	TF	C2C2->C2C2-Dof
TraesCS2D01G246600.1	GRF	TF	GRF
TraesCS2D01G259200.1	GARP-G2-like	TF	GARP->GARP-G2-like
TraesCS2D01G399000.1	HSF	TF	HSF
TraesCS2D01G492400.1	C3H	TF	C3H
TraesCS3A01G238300.1	AP2/ERF-ERF	TF	AP2/ERF->AP2/ERF-ERF
TraesCS3A01G280800.1	HSF	TF	HSF
TraesCS3A01G289700.1	WRKY	TF	WRKY
TraesCS3B01G156600.1	BES1	TF	BES1
TraesCS3B01G404500.1	bZIP	TF	bZIP
TraesCS3D01G201900.1	C2H2	TF	C2H2
TraesCS4A01G027700.1	HSF	TF	HSF
TraesCS4B01G117400.1	bZIP	TF	bZIP
TraesCS4D01G276500.1	HSF	TF	HSF
TraesCS5A01G550700.1	HSF	TF	HSF
TraesCS5D01G068300.1	OFP	TF	OFP
TraesCS5D01G321000.1	HSF	TF	HSF
TraesCS6B01G280800.1	AP2/ERF-ERF	TF	AP2/ERF->AP2/ERF-ERF
TraesCS6B01G285300.1	C2C2-GATA	TF	C2C2->C2C2-GATA
TraesCS6B01G291400.1	PLATZ	TF	PLATZ
TraesCS6B01G343900.1	MADS-MIKC	TF	MADS->MADS-MIKC
TraesCS6D01G217800.1	AP2/ERF-ERF	TF	AP2/ERF->AP2/ERF-ERF
TraesCS6D01G250500.1	PLATZ	TF	PLATZ
TraesCS7A01G306100.1	MYB-related	TF	MYB->MYB-related
TraesCS7A01G308400.1	HB-HD-ZIP	TF	HB->HB-HD-ZIP
TraesCS7A01G360400.1	HSF	TF	HSF
TraesCS7B01G267300.1	HSF	TF	HSF
TraesCS7D01G323100.1	TUB	TF	TUB
TraesCS7D01G458000.1	MYB-related	TF	MYB->MYB-related
TraesCS7D01G463000.1	B3-ARF	TF	B3->B3-ARF
TraesCS1B01G102600.1	GNAT	TR	GNAT
TraesCS2A01G302100.1	SET	TR	SET
TraesCS2A01G389000.1	MBF1	TR	MBF1
TraesCS2A01G457100.1	SET	TR	SET
TraesCS2D01G496200.1	MED7	TR	MED7
TraesCS3A01G413700.1	TAZ	TR	TAZ
TraesCS6B01G045000.1	mTERF	TR	mTERF
TraesCS6B01G376100.1	mTERF	TR	mTERF
TraesCS7B01G161500.1	Others	TR	Others
TraesCSU01G091500.1	Others	TR	Others
TraesCSU01G099700.1	HMG	TR	HMG

## Sheet: PKs
			Supplemental data 3. List of protein kinases (PKs) genes in comparison between Omid and O-64-1-10 genotypes with different baking quality at 15 DPA.
gene_id	protein kinases	PK families
TraesCS1B01G001500.1	PK	RLK-Pelle_PERK-1
TraesCS1B01G085000.1	PK	RLK-Pelle_RLCK-VIIa-1
TraesCS1B01G109400.1	PK	RLK-Pelle_RLCK-VIIa-2
TraesCS1B01G119600.1	PK	CMGC_CDKL-Os
TraesCS1B01G119800.1	PK	CMGC_CDKL-Os
TraesCS1B01G140900.1	PK	AGC_NDR
TraesCS2B01G398900.1	PK	CAMK_CDPK
TraesCS2D01G378100.1	PK	CAMK_CDPK
TraesCS2D01G413400.1	PK	RLK-Pelle_LRR-III
TraesCS3A01G256200.1	PK	STE_STE11
TraesCS3A01G335300.1	PK	RLK-Pelle_LRR-I-1
TraesCS3A01G351300.1	PK	CAMK_CDPK
TraesCS3B01G602400.1	PK	RLK-Pelle_DLSV
TraesCS3D01G256500.1	PK	STE_STE11
TraesCS4A01G235600.1	PK	CAMK_OST1L
TraesCS4A01G255400.1	PK	RLK-Pelle_SD-2b
TraesCS4B01G151800.1	PK	CMGC_CDK-CRK7-CDK9
TraesCS5A01G389200.1	PK	TLK
TraesCS6B01G069800.1	PK	RLK-Pelle_RLCK-VIIa-2
TraesCS6D01G108100.1	PK	CMGC_MAPK
TraesCS7D01G289500.1	PK	TKL-Pl-4

## Sheet: TEs
		Supplemental data 3. List of Transposable elements (TE) genes in comparison between Omid and O-64-1-10 genotypes with different baking quality at 15 DPA.
Gene-ID	Gene-or-TE-TE?-U (via-function)	value_Omid	value_O-64.1.10
TraesCS1B01G441000.1	TE	0	9.43113
TraesCS1D01G122200.1	TE	0	2.79893
TraesCS2A01G258400.1	TE	0	3.25429
TraesCS2B01G258800.1	TE	0	2.99226
TraesCS3B01G197000.1	TE	0	4.70166
TraesCS4A01G175300.1	TE	0	2.83516
TraesCS4A01G229500.1	TE	0	3.0488
TraesCS5A01G086000.1	TE	0	9.29767
TraesCS5A01G457600.1	TE	0	4.00339
TraesCS7B01G346800.1	TE	0	3.93857
TraesCS7D01G136900.1	TE	0	3.90329

## Sheet: UpRegulated in O-64.1.10 KEEG
								Supplemental data 4. UpRegulated in O-64.1.10_Pathway_Enrichment_KEGG. (www.kegg.jp/kegg/kegg1.html)
##Databases: KEGG PATHWAY, Gene Ontology
Protein processing in endoplasmic reticulum	KEGG PATHWAY	osa04141	19	189	6.19E-09	1.65E-06	TraesCS4D01G086200.1|TraesCS3D01G046800.1|TraesCS3B01G397700.1|TraesCS4B01G089800.1|TraesCS7D01G179600.1|TraesCS5B01G257000.1|TraesCS3B01G048600.1|TraesCS7B01G083500.1|TraesCS5D01G266000.1|TraesCS3D01G351900.1|TraesCS7A01G232500.1|TraesCS3B01G049900.1|TraesCS7B01G130900.1|TraesCS3D01G045600.1|TraesCS5A01G257700.1|TraesCS7B01G109100.1|TraesCS3A01G033900.1|TraesCS3D01G046300.1|TraesCS3A01G034000.1	http://www.genome.jp/kegg-bin/show_pathway?osa04141/osa:4340661%09red/osa:4324808%09red/osa:4350180%09red/osa:4339012%09red/osa:4332237%09red/osa:4325697%09red/osa:4340508%09red/osa:4325694%09red
Spliceosome	KEGG PATHWAY	osa03040	9	185	0.007738	0.143829	TraesCS4D01G035800.1|TraesCS4B01G038900.1|TraesCS3D01G351900.1|TraesCS7B01G500200.1|TraesCS4D01G081000.1|TraesCS6D01G401900.1|TraesCS4A01G275400.1|TraesCS7B01G282700.1|TraesCS4D01G229300.1	http://www.genome.jp/kegg-bin/show_pathway?osa03040/osa:4342149%09red/osa:4338563%09red/osa:4333826%09red/osa:4333273%09red/osa:4339012%09red/osa:4332209%09red/osa:4327802%09red
Vitamin B6 metabolism	KEGG PATHWAY	osa00750	2	8	0.012687	0.19926	TraesCS4B01G291200.1|TraesCS4D01G289800.1	http://www.genome.jp/kegg-bin/show_pathway?osa00750/osa:4328188%09red
Arachidonic acid metabolism	KEGG PATHWAY	osa00590	2	10	0.01818	0.233255	TraesCS5D01G487100.1|TraesCS2A01G065000.1	http://www.genome.jp/kegg-bin/show_pathway?osa00590/osa:4335293%09red/osa:4334583%09red
Folate biosynthesis	KEGG PATHWAY	osa00790	2	20	0.05671	0.257859	TraesCS3A01G160500.1|TraesCS5B01G191900.1	http://www.genome.jp/kegg-bin/show_pathway?osa00790/osa:4326358%09red/osa:4328260%09red
Endocytosis	KEGG PATHWAY	osa04144	5	127	0.084471	0.30478	TraesCS3D01G351900.1|TraesCS4B01G059200.1|TraesCS4A01G147200.1|TraesCS7B01G435900.1|TraesCS6D01G152000.1	http://www.genome.jp/kegg-bin/show_pathway?osa04144/osa:4332978%09red/osa:4328629%09red/osa:4339012%09red/osa:4344166%09red/osa:4328824%09red
mRNA surveillance pathway	KEGG PATHWAY	osa03015	4	104	0.123639	0.358821	TraesCS6D01G401900.1|TraesCS4D01G023700.1|TraesCS2A01G499400.1|TraesCS2A01G580600.1	http://www.genome.jp/kegg-bin/show_pathway?osa03015/osa:4337444%09red/osa:9269039%09red/osa:4333273%09red/osa:4333730%09red
Ubiquinone and other terpenoid-quinone biosynthesis	KEGG PATHWAY	osa00130	2	35	0.138033	0.383904	TraesCS3A01G240600.1|TraesCS7A01G108800.1	http://www.genome.jp/kegg-bin/show_pathway?osa00130/osa:4327859%09red/osa:4340157%09red
Sulfur metabolism	KEGG PATHWAY	osa00920	2	35	0.138033	0.383904	TraesCS6A01G373800.1|TraesCS4B01G330300.1	http://www.genome.jp/kegg-bin/show_pathway?osa00920/osa:4331065%09red/osa:4331528%09red
Cyanoamino acid metabolism	KEGG PATHWAY	osa00460	2	36	0.144087	0.385598	TraesCS4D01G248000.1|TraesCS6D01G215400.1	http://www.genome.jp/kegg-bin/show_pathway?osa00460/osa:4330077%09red/osa:4332041%09red
Porphyrin and chlorophyll metabolism	KEGG PATHWAY	osa00860	2	37	0.150196	0.385598	TraesCS3D01G159800.1|TraesCS7B01G277000.1	http://www.genome.jp/kegg-bin/show_pathway?osa00860/osa:4341462%09red/osa:4327178%09red
Ascorbate and aldarate metabolism	KEGG PATHWAY	osa00053	2	37	0.150196	0.385598	TraesCS2D01G070500.1|TraesCS2B01G087400.1	http://www.genome.jp/kegg-bin/show_pathway?osa00053/osa:4335202%09red
Riboflavin metabolism	KEGG PATHWAY	osa00740	1	9	0.162814	0.391838	TraesCS5A01G524300.1	http://www.genome.jp/kegg-bin/show_pathway?osa00740/osa:4331409%09red
Thiamine metabolism	KEGG PATHWAY	osa00730	1	10	0.177563	0.405207	TraesCS6D01G136300.1	http://www.genome.jp/kegg-bin/show_pathway?osa00730/osa:4351707%09red
Base excision repair	KEGG PATHWAY	osa03410	2	42	0.181426	0.407065	TraesCS4B01G366100.1|TraesCSU01G099700.1	http://www.genome.jp/kegg-bin/show_pathway?osa03410/osa:4342129%09red/osa:4331062%09red
Monobactam biosynthesis	KEGG PATHWAY	osa00261	1	11	0.192052	0.427315	TraesCS2B01G539900.1	http://www.genome.jp/kegg-bin/show_pathway?osa00261/osa:4335317%09red
Sulfur relay system	KEGG PATHWAY	osa04122	1	14	0.234009	0.434763	TraesCS5B01G191900.1	http://www.genome.jp/kegg-bin/show_pathway?osa04122/osa:4328260%09red
Lysine biosynthesis	KEGG PATHWAY	osa00300	1	15	0.247505	0.434763	TraesCS2B01G539900.1	http://www.genome.jp/kegg-bin/show_pathway?osa00300/osa:4335317%09red
Cysteine and methionine metabolism	KEGG PATHWAY	osa00270	3	96	0.253578	0.442518	TraesCS4A01G027700.1|TraesCS4D01G276500.1|TraesCS4B01G330300.1	http://www.genome.jp/kegg-bin/show_pathway?osa00270/osa:4331528%09red/osa:4348646%09red
Metabolic pathways	KEGG PATHWAY	osa01100	32	1573	0.258875	0.443466	TraesCS4B01G210000.1|TraesCS2B01G539900.1|TraesCS4A01G027700.1|TraesCS2A01G065000.1|TraesCS3A01G137600.1|TraesCS4D01G276500.1|TraesCS6B01G174800.1|TraesCS4A01G234400.1|TraesCS2B01G133500.1|TraesCS7A01G108800.1|TraesCS3D01G159800.1|TraesCS3B01G280000.1|TraesCS3B01G155300.1|TraesCS6A01G373800.1|TraesCS5A01G524300.1|TraesCS4D01G248000.1|TraesCS6D01G407500.1|TraesCS5B01G191900.1|TraesCS3A01G240600.1|…	http://www.genome.jp/kegg-bin/show_pathway?osa01100/osa:4338527%09red/osa:4332375%09red/osa:4344603%09red/osa:4335293%09red/osa:4331528%09red/osa:4346527%09red/osa:4331409%09red/osa:4339882%09red/osa:4329013%09red/osa:4335317%09red/osa:4348646%09red/osa:4331263%09red/osa:4340157%09red/osa:4330077%09red/osa:4351707%09red/osa:4333458%09red/osa:4334583%09red/osa:4331065%09red/osa:4327833%09red/osa:4…
Taurine and hypotaurine metabolism	KEGG PATHWAY	osa00430	1	16	0.260765	0.443466	TraesCS2D01G541600.1	http://www.genome.jp/kegg-bin/show_pathway?osa00430/osa:4344603%09red
Tropane, piperidine and pyridine alkaloid biosynthesis	KEGG PATHWAY	osa00960	1	16	0.260765	0.443466	TraesCS4B01G210000.1	http://www.genome.jp/kegg-bin/show_pathway?osa00960/osa:4332375%09red
Ribosome	KEGG PATHWAY	osa03010	8	337	0.26466	0.44443	TraesCS7A01G501300.1|TraesCS7D01G243500.1|TraesCS3B01G006500.1|TraesCS4A01G144500.1|TraesCS2A01G069200.1|TraesCS7A01G450600.1|TraesCS2A01G184000.1|TraesCS7A01G331700.1	http://www.genome.jp/kegg-bin/show_pathway?osa03010/osa:4344476%09red/osa:4345976%09red/osa:4341869%09red/osa:4329362%09red/osa:4347422%09red/osa:4343679%09red/osa:4329034%09red/osa:4332868%09red
RNA transport	KEGG PATHWAY	osa03013	4	149	0.283924	0.459441	TraesCS6D01G401900.1|TraesCS2A01G483600.1|TraesCS4B01G346600.1|TraesCS4A01G080200.1	http://www.genome.jp/kegg-bin/show_pathway?osa03013/osa:4331446%09red/osa:4333273%09red/osa:4331812%09red/osa:4332256%09red
Flavonoid biosynthesis	KEGG PATHWAY	osa00941	1	18	0.286587	0.460957	TraesCS2D01G481600.1	http://www.genome.jp/kegg-bin/show_pathway?osa00941/osa:4337102%09red
Ubiquitin mediated proteolysis	KEGG PATHWAY	osa04120	3	109	0.315779	0.495959	TraesCS5B01G101200.1|TraesCS4B01G346600.1|TraesCS7A01G332700.1	http://www.genome.jp/kegg-bin/show_pathway?osa04120/osa:4331446%09red/osa:4329066%09red/osa:4352424%09red
Pyrimidine metabolism	KEGG PATHWAY	osa00240	3	110	0.320596	0.49767	TraesCS3A01G137600.1|TraesCS2D01G344900.1|TraesCS3B01G155300.1	http://www.genome.jp/kegg-bin/show_pathway?osa00240/osa:9270850%09red/osa:4339882%09red
Ether lipid metabolism	KEGG PATHWAY	osa00565	1	22	0.335563	0.511542	TraesCS3D01G198000.1	http://www.genome.jp/kegg-bin/show_pathway?osa00565/osa:4338527%09red
Sphingolipid metabolism	KEGG PATHWAY	osa00600	1	22	0.335563	0.511542	TraesCS4A01G276600.1	http://www.genome.jp/kegg-bin/show_pathway?osa00600/osa:4333811%09red
Nucleotide excision repair	KEGG PATHWAY	osa03420	2	66	0.337196	0.511542	TraesCS4B01G366100.1|TraesCS2B01G382600.1	http://www.genome.jp/kegg-bin/show_pathway?osa03420/osa:4336358%09red/osa:4331062%09red
Fatty acid elongation	KEGG PATHWAY	osa00062	1	24	0.358777	0.541206	TraesCS3D01G074900.1	http://www.genome.jp/kegg-bin/show_pathway?osa00062/osa:4335343%09red
Photosynthesis	KEGG PATHWAY	osa00195	2	70	0.362755	0.542563	TraesCS2B01G133500.1|TraesCS3A01G373900.1	http://www.genome.jp/kegg-bin/show_pathway?osa00195/osa:4351694%09red/osa:9270637%09red
Pantothenate and CoA biosynthesis	KEGG PATHWAY	osa00770	1	25	0.370079	0.54895	TraesCS6A01G098300.1	http://www.genome.jp/kegg-bin/show_pathway?osa00770/osa:9271371%09red
Glutathione metabolism	KEGG PATHWAY	osa00480	2	73	0.381678	0.559934	TraesCS2D01G070500.1|TraesCS2B01G087400.1	http://www.genome.jp/kegg-bin/show_pathway?osa00480/osa:4335202%09red
Diterpenoid biosynthesis	KEGG PATHWAY	osa00904	1	27	0.392089	0.56588	TraesCSU01G099900.1	http://www.genome.jp/kegg-bin/show_pathway?osa00904/osa:4329013%09red
Carotenoid biosynthesis	KEGG PATHWAY	osa00906	1	27	0.392089	0.56588	TraesCS5D01G244900.1	http://www.genome.jp/kegg-bin/show_pathway?osa00906/osa:4347261%09red
Arginine biosynthesis	KEGG PATHWAY	osa00220	1	28	0.402805	0.575128	TraesCS4A01G234400.1	http://www.genome.jp/kegg-bin/show_pathway?osa00220/osa:4333458%09red
Phagosome	KEGG PATHWAY	osa04145	2	77	0.406525	0.577351	TraesCS6B01G174800.1|TraesCS3B01G280000.1	http://www.genome.jp/kegg-bin/show_pathway?osa04145/osa:4327833%09red/osa:4337176%09red
Plant hormone signal transduction	KEGG PATHWAY	osa04075	4	184	0.42288	0.586119	TraesCS3B01G404500.1|TraesCS1A01G068900.1|TraesCS2A01G089400.1|TraesCS4A01G235600.1	http://www.genome.jp/kegg-bin/show_pathway?osa04075/osa:4343785%09red/osa:4325061%09red/osa:4333435%09red/osa:4332548%09red
beta-Alanine metabolism	KEGG PATHWAY	osa00410	1	32	0.443815	0.607685	TraesCS2A01G548100.1	http://www.genome.jp/kegg-bin/show_pathway?osa00410/osa:4337360%09red
Oxidative phosphorylation	KEGG PATHWAY	osa00190	3	137	0.448658	0.611182	TraesCS6B01G174800.1|TraesCS5A01G004300.1|TraesCS3B01G280000.1	http://www.genome.jp/kegg-bin/show_pathway?osa00190/osa:4327833%09red/osa:4337176%09red/osa:4352910%09red
Biosynthesis of secondary metabolites	KEGG PATHWAY	osa01110	16	848	0.454526	0.616032	TraesCS4B01G210000.1|TraesCS2B01G539900.1|TraesCS5D01G168400.1|TraesCS3D01G074900.1|TraesCS2D01G481600.1|TraesCS4D01G248000.1|TraesCS7A01G108800.1|TraesCS6D01G215400.1|TraesCSU01G255100.1|TraesCS3A01G240600.1|TraesCS3D01G159800.1|TraesCS6B01G175700.1|TraesCSU01G099900.1|TraesCS5A01G524300.1|TraesCS4B01G330300.1|TraesCS4A01G234400.1	http://www.genome.jp/kegg-bin/show_pathway?osa01110/osa:4328508%09red/osa:4327178%09red/osa:4333458%09red/osa:4332375%09red/osa:4331528%09red/osa:4331409%09red/osa:4327859%09red/osa:4329013%09red/osa:4335343%09red/osa:4346438%09red/osa:4330077%09red/osa:4340251%09red/osa:4335317%09red/osa:4340157%09red/osa:4337102%09red/osa:4332041%09red
Ribosome biogenesis in eukaryotes	KEGG PATHWAY	osa03008	2	86	0.460556	0.618443	TraesCS4D01G229300.1|TraesCS7A01G117600.1	http://www.genome.jp/kegg-bin/show_pathway?osa03008/osa:4332209%09red/osa:4340192%09red
Biosynthesis of unsaturated fatty acids	KEGG PATHWAY	osa01040	1	34	0.463253	0.618443	TraesCS3D01G074900.1	http://www.genome.jp/kegg-bin/show_pathway?osa01040/osa:4335343%09red
N-Glycan biosynthesis	KEGG PATHWAY	osa00510	1	34	0.463253	0.618443	TraesCS6D01G407500.1	http://www.genome.jp/kegg-bin/show_pathway?osa00510/osa:4331263%09red
SNARE interactions in vesicular transport	KEGG PATHWAY	osa04130	1	37	0.491146	0.642824	TraesCS5B01G427600.1	http://www.genome.jp/kegg-bin/show_pathway?osa04130/osa:4334356%09red
Basal transcription factors	KEGG PATHWAY	osa03022	1	39	0.508933	0.645781	TraesCS2B01G382600.1	http://www.genome.jp/kegg-bin/show_pathway?osa03022/osa:4336358%09red
Biosynthesis of amino acids	KEGG PATHWAY	osa01230	4	207	0.510997	0.645781	TraesCS2B01G539900.1|TraesCS4B01G330300.1|TraesCS6B01G175700.1|TraesCS4A01G234400.1	http://www.genome.jp/kegg-bin/show_pathway?osa01230/osa:4328508%09red/osa:4331528%09red/osa:4335317%09red/osa:4333458%09red
Arginine and proline metabolism	KEGG PATHWAY	osa00330	1	40	0.517593	0.645781	TraesCS2A01G548100.1	http://www.genome.jp/kegg-bin/show_pathway?osa00330/osa:4337360%09red
Mismatch repair	KEGG PATHWAY	osa03430	1	40	0.517593	0.645781	TraesCS4B01G366100.1	http://www.genome.jp/kegg-bin/show_pathway?osa03430/osa:4331062%09red
RNA polymerase	KEGG PATHWAY	osa03020	1	40	0.517593	0.645781	TraesCS2D01G344900.1	http://www.genome.jp/kegg-bin/show_pathway?osa03020/osa:9270850%09red
Phenylalanine, tyrosine and tryptophan biosynthesis	KEGG PATHWAY	osa00400	1	42	0.534457	0.660648	TraesCS6B01G175700.1	http://www.genome.jp/kegg-bin/show_pathway?osa00400/osa:4328508%09red
Phosphatidylinositol signaling system	KEGG PATHWAY	osa04070	1	43	0.542667	0.661607	TraesCS4B01G059200.1	http://www.genome.jp/kegg-bin/show_pathway?osa04070/osa:4344166%09red
2-Oxocarboxylic acid metabolism	KEGG PATHWAY	osa01210	1	46	0.56644	0.681258	TraesCS4A01G234400.1	http://www.genome.jp/kegg-bin/show_pathway?osa01210/osa:4333458%09red
Terpenoid backbone biosynthesis	KEGG PATHWAY	osa00900	1	47	0.574087	0.684291	TraesCSU01G255100.1	http://www.genome.jp/kegg-bin/show_pathway?osa00900/osa:4340251%09red
Inositol phosphate metabolism	KEGG PATHWAY	osa00562	1	47	0.574087	0.684291	TraesCS4B01G059200.1	http://www.genome.jp/kegg-bin/show_pathway?osa00562/osa:4344166%09red
DNA replication	KEGG PATHWAY	osa03030	1	51	0.603351	0.705468	TraesCS4B01G366100.1	http://www.genome.jp/kegg-bin/show_pathway?osa03030/osa:4331062%09red
Galactose metabolism	KEGG PATHWAY	osa00052	1	53	0.617222	0.705938	TraesCS2A01G590900.1	http://www.genome.jp/kegg-bin/show_pathway?osa00052/osa:4346527%09red
Protein export	KEGG PATHWAY	osa03060	1	54	0.623975	0.705938	TraesCS7B01G098500.1	http://www.genome.jp/kegg-bin/show_pathway?osa03060/osa:4346082%09red
Phenylpropanoid biosynthesis	KEGG PATHWAY	osa00940	2	125	0.657488	0.734515	TraesCS4D01G248000.1|TraesCS5D01G168400.1	http://www.genome.jp/kegg-bin/show_pathway?osa00940/osa:4346438%09red/osa:4332041%09red
Fatty acid metabolism	KEGG PATHWAY	osa01212	1	68	0.70693	0.77996	TraesCS3D01G074900.1	http://www.genome.jp/kegg-bin/show_pathway?osa01212/osa:4335343%09red
Glycerophospholipid metabolism	KEGG PATHWAY	osa00564	1	71	0.722176	0.793502	TraesCS3D01G198000.1	http://www.genome.jp/kegg-bin/show_pathway?osa00564/osa:4338527%09red
Starch and sucrose metabolism	KEGG PATHWAY	osa00500	2	159	0.778368	0.848262	TraesCS4D01G248000.1|TraesCS2A01G590900.1	http://www.genome.jp/kegg-bin/show_pathway?osa00500/osa:4346527%09red/osa:4332041%09red
RNA degradation	KEGG PATHWAY	osa03018	1	97	0.825179	0.892729	TraesCS4A01G409100.1	http://www.genome.jp/kegg-bin/show_pathway?osa03018/osa:4348824%09red
Plant-pathogen interaction	KEGG PATHWAY	osa04626	1	112	0.8662	0.892729	TraesCS4B01G132800.1	http://www.genome.jp/kegg-bin/show_pathway?osa04626/osa:4349736%09red
Aminoacyl-tRNA biosynthesis	KEGG PATHWAY	osa00970	1	113	0.868565	0.892729	TraesCS7B01G137600.1	http://www.genome.jp/kegg-bin/show_pathway?osa00970/osa:4348211%09red
Purine metabolism	KEGG PATHWAY	osa00230	1	130	0.902946	0.90634	TraesCS2D01G344900.1	http://www.genome.jp/kegg-bin/show_pathway?osa00230/osa:9270850%09red
Carbon metabolism	KEGG PATHWAY	osa01200	1	235	0.98514	0.98514	TraesCS4B01G330300.1	http://www.genome.jp/kegg-bin/show_pathway?osa01200/osa:4331528%09red

## Sheet: DnRegulated in O-64.1.10 KEGG
							Supplemental data 4. DnRegulated in O-64.1.10_Pathway_Enrichment_KEGG. (www.kegg.jp/kegg/kegg1.html)
##Databases: KEGG PATHWAY, Gene Ontology
Phenylpropanoid biosynthesis	osa00940	4	125	0.006288	0.266685	TraesCS1B01G122800.1|TraesCS1B01G024000.1|TraesCS2D01G584600.1|TraesCS1B01G211300.1	http://www.genome.jp/kegg-bin/show_pathway?osa00940/osa:4349097%09red/osa:4337482%09red/osa:4336415%09red/osa:9269113%09red
Phenylalanine metabolism	osa00360	2	35	0.018598	0.266685	TraesCS1B01G122800.1|TraesCS1B01G211300.1	http://www.genome.jp/kegg-bin/show_pathway?osa00360/osa:4336415%09red/osa:9269113%09red
Endocytosis	osa04144	3	127	0.037742	0.266685	TraesCS1B01G426300.1|TraesCS1B01G008200.1|TraesCS1B01G018900.1	http://www.genome.jp/kegg-bin/show_pathway?osa04144/osa:4337555%09red/osa:4337536%09red/osa:4339623%09red
Brassinosteroid biosynthesis	osa00905	1	9	0.055135	0.266685	TraesCS4B01G234100.1	http://www.genome.jp/kegg-bin/show_pathway?osa00905/osa:4332134%09red
Biosynthesis of secondary metabolites	osa01110	9	848	0.055386	0.266685	TraesCS1B01G122800.1|TraesCS1B01G021300.1|TraesCS1B01G343000.1|TraesCS5A01G302400.1|TraesCS1B01G024000.1|TraesCS4B01G234100.1|TraesCS2D01G584600.1|TraesCS1B01G211300.1|TraesCS2B01G490700.1	http://www.genome.jp/kegg-bin/show_pathway?osa01110/osa:4337048%09red/osa:4325310%09red/osa:4337482%09red/osa:4339281%09red/osa:4332134%09red/osa:4349097%09red/osa:4350816%09red/osa:4336415%09red/osa:9269113%09red
Nicotinate and nicotinamide metabolism	osa00760	1	15	0.086753	0.266685	TraesCS1B01G073700.1	http://www.genome.jp/kegg-bin/show_pathway?osa00760/osa:4347891%09red
Photosynthesis - antenna proteins	osa00196	1	15	0.086753	0.266685	TraesCS6A01G094400.1	http://www.genome.jp/kegg-bin/show_pathway?osa00196/osa:4324599%09red
Plant hormone signal transduction	osa04075	3	184	0.09008	0.266685	TraesCS4B01G006500.1|TraesCS6B01G314600.1|TraesCS1B01G145800.1	http://www.genome.jp/kegg-bin/show_pathway?osa04075/osa:4347886%09red/osa:4338104%09red/osa:4342865%09red
Protein processing in endoplasmic reticulum	osa04141	3	189	0.095629	0.266685	TraesCS1B01G057100.1|TraesCS1B01G142200.1|TraesCS1B01G017900.1	http://www.genome.jp/kegg-bin/show_pathway?osa04141/osa:4328228%09red/osa:4338013%09red/osa:4337553%09red
Biotin metabolism	osa00780	1	20	0.112297	0.266685	TraesCS1B01G445000.1	http://www.genome.jp/kegg-bin/show_pathway?osa00780/osa:4327870%09red
Folate biosynthesis	osa00790	1	20	0.112297	0.266685	TraesCS1B01G057900.1	http://www.genome.jp/kegg-bin/show_pathway?osa00790/osa:4346285%09red
Isoquinoline alkaloid biosynthesis	osa00950	1	21	0.11732	0.266685	TraesCS1B01G343000.1	http://www.genome.jp/kegg-bin/show_pathway?osa00950/osa:4339281%09red
Ribosome	osa03010	4	337	0.128592	0.266685	TraesCS1B01G000600.1|TraesCS2D01G580700.1|TraesCS3B01G456100.1|TraesCS1B01G146100.1	http://www.genome.jp/kegg-bin/show_pathway?osa03010/osa:4332545%09red/osa:4347232%09red/osa:4337526%09red/osa:4339261%09red
Ubiquinone and other terpenoid-quinone biosynthesis	osa00130	1	35	0.184742	0.284338	TraesCS1B01G211300.1	http://www.genome.jp/kegg-bin/show_pathway?osa00130/osa:9269113%09red
Metabolic pathways	osa01100	12	1573	0.187609	0.284338	TraesCS1B01G122800.1|TraesCS1B01G021300.1|TraesCS6A01G094400.1|TraesCS1B01G343000.1|TraesCS5A01G302400.1|TraesCS1B01G024000.1|TraesCS4B01G234100.1|TraesCS2D01G584600.1|TraesCS1B01G211300.1|TraesCS2B01G490700.1|TraesCS1B01G057900.1|TraesCS1B01G445000.1	http://www.genome.jp/kegg-bin/show_pathway?osa01100/osa:4337048%09red/osa:4325310%09red/osa:4337482%09red/osa:4339281%09red/osa:4324599%09red/osa:4327870%09red/osa:4332134%09red/osa:4349097%09red/osa:4346285%09red/osa:4350816%09red/osa:4336415%09red/osa:9269113%09red
SNARE interactions in vesicular transport	osa04130	1	37	0.193947	0.284338	TraesCS3B01G193500.1	http://www.genome.jp/kegg-bin/show_pathway?osa04130/osa:4334472%09red
Ascorbate and aldarate metabolism	osa00053	1	37	0.193947	0.284338	TraesCS5A01G302400.1	http://www.genome.jp/kegg-bin/show_pathway?osa00053/osa:4350816%09red
Tyrosine metabolism	osa00350	1	38	0.19851	0.284338	TraesCS1B01G343000.1	http://www.genome.jp/kegg-bin/show_pathway?osa00350/osa:4339281%09red
Basal transcription factors	osa03022	1	39	0.203047	0.284338	TraesCS1B01G033100.1	http://www.genome.jp/kegg-bin/show_pathway?osa03022/osa:4343686%09red
RNA transport	osa03013	2	149	0.210382	0.285641	TraesCS1B01G100800.1|TraesCS1B01G057100.1	http://www.genome.jp/kegg-bin/show_pathway?osa03013/osa:4328228%09red/osa:4337757%09red
Phosphatidylinositol signaling system	osa04070	1	43	0.220944	0.297561	TraesCS1B01G021300.1	http://www.genome.jp/kegg-bin/show_pathway?osa04070/osa:4325310%09red
Spliceosome	osa03040	2	185	0.285452	0.358425	TraesCS1B01G100800.1|TraesCS7D01G528900.1	http://www.genome.jp/kegg-bin/show_pathway?osa03040/osa:4337757%09red/osa:4342102%09red
Proteasome	osa03050	1	63	0.304605	0.376808	TraesCS5B01G434200.1	http://www.genome.jp/kegg-bin/show_pathway?osa03050/osa:4333803%09red
Glyoxylate and dicarboxylate metabolism	osa00630	1	63	0.304605	0.376808	TraesCS2B01G490700.1	http://www.genome.jp/kegg-bin/show_pathway?osa00630/osa:4337048%09red
Nucleotide excision repair	osa03420	1	66	0.316359	0.385635	TraesCS1B01G033100.1	http://www.genome.jp/kegg-bin/show_pathway?osa03420/osa:4343686%09red
Glycerophospholipid metabolism	osa00564	1	71	0.335512	0.406018	TraesCS1B01G021300.1	http://www.genome.jp/kegg-bin/show_pathway?osa00564/osa:4325310%09red
Glutathione metabolism	osa00480	1	73	0.343022	0.41212	TraesCS1B01G113800.1	http://www.genome.jp/kegg-bin/show_pathway?osa00480/osa:4325710%09red
Peroxisome	osa04146	1	80	0.368651	0.433554	TraesCS2B01G490700.1	http://www.genome.jp/kegg-bin/show_pathway?osa04146/osa:4337048%09red
mRNA surveillance pathway	osa03015	1	104	0.449205	0.500115	TraesCS1B01G100800.1	http://www.genome.jp/kegg-bin/show_pathway?osa03015/osa:4337757%09red
Ubiquitin mediated proteolysis	osa04120	1	109	0.464654	0.513784	TraesCS1B01G017900.1	http://www.genome.jp/kegg-bin/show_pathway?osa04120/osa:4337553%09red
Pyrimidine metabolism	osa00240	1	110	0.467692	0.513784	TraesCS1B01G073700.1	http://www.genome.jp/kegg-bin/show_pathway?osa00240/osa:4347891%09red
Amino sugar and nucleotide sugar metabolism	osa00520	1	111	0.470712	0.513784	TraesCS5A01G302400.1	http://www.genome.jp/kegg-bin/show_pathway?osa00520/osa:4350816%09red
Oxidative phosphorylation	osa00190	1	137	0.543536	0.560312	TraesCS2D01G587100.1	http://www.genome.jp/kegg-bin/show_pathway?osa00190/osa:4337476%09red
Carbon metabolism	osa01200	1	235	0.739015	0.747972	TraesCS2B01G490700.1	http://www.genome.jp/kegg-bin/show_pathway?osa01200/osa:4337048%09red

## Sheet: GO enrichment in Omid 
		Supplemental data 5. GO enrichment in Omid (www.kegg.jp/kegg/kegg1.html)
##Databases: KEGG PATHWAY, Gene Ontology
aromatic compound catabolic process	Gene Ontology	GO:0019439	2	5	0.006	0.144	TraesCS3D01G159800.1|TraesCS7B01G277000.1	http://amigo.geneontology.org/cgi-bin/amigo/term_details?term=GO:0019439
pigment metabolic process	Gene Ontology	GO:0042440	2	5	0.006	0.144	TraesCS3D01G159800.1|TraesCS7B01G277000.1	http://amigo.geneontology.org/cgi-bin/amigo/term_details?term=GO:0042440
organic cyclic compound catabolic process	Gene Ontology	GO:1901361	2	5	0.006	0.144	TraesCS3D01G159800.1|TraesCS7B01G277000.1	http://amigo.geneontology.org/cgi-bin/amigo/term_details?term=GO:1901361
porphyrin-containing compound metabolic process	Gene Ontology	GO:0006778	2	5	0.006	0.144	TraesCS3D01G159800.1|TraesCS7B01G277000.1	http://amigo.geneontology.org/cgi-bin/amigo/term_details?term=GO:0006778
tetrapyrrole catabolic process	Gene Ontology	GO:0033015	2	5	0.006	0.144	TraesCS3D01G159800.1|TraesCS7B01G277000.1	http://amigo.geneontology.org/cgi-bin/amigo/term_details?term=GO:0033015
heterocycle catabolic process	Gene Ontology	GO:0046700	2	5	0.006	0.144	TraesCS3D01G159800.1|TraesCS7B01G277000.1	http://amigo.geneontology.org/cgi-bin/amigo/term_details?term=GO:0046700
porphyrin-containing compound catabolic process	Gene Ontology	GO:0006787	2	5	0.006	0.144	TraesCS3D01G159800.1|TraesCS7B01G277000.1	http://amigo.geneontology.org/cgi-bin/amigo/term_details?term=GO:0006787
cofactor catabolic process	Gene Ontology	GO:0051187	2	5	0.006	0.144	TraesCS3D01G159800.1|TraesCS7B01G277000.1	http://amigo.geneontology.org/cgi-bin/amigo/term_details?term=GO:0051187
tetrapyrrole metabolic process	Gene Ontology	GO:0033013	2	5	0.006	0.144	TraesCS3D01G159800.1|TraesCS7B01G277000.1	http://amigo.geneontology.org/cgi-bin/amigo/term_details?term=GO:0033013
cellular nitrogen compound catabolic process	Gene Ontology	GO:0044270	2	5	0.006	0.144	TraesCS3D01G159800.1|TraesCS7B01G277000.1	http://amigo.geneontology.org/cgi-bin/amigo/term_details?term=GO:0044270
nucleic acid binding transcription factor activity	Gene Ontology	GO:0001071	4	41	0.008	0.144	TraesCS3B01G404500.1|TraesCS6B01G343900.1|TraesCS7B01G277000.1|TraesCS3A01G280800.1	http://amigo.geneontology.org/cgi-bin/amigo/term_details?term=GO:0001071
transcription factor activity, sequence-specific DNA binding	Gene Ontology	GO:0003700	4	41	0.008	0.144	TraesCS3B01G404500.1|TraesCS6B01G343900.1|TraesCS7B01G277000.1|TraesCS3A01G280800.1	http://amigo.geneontology.org/cgi-bin/amigo/term_details?term=GO:0003700
organonitrogen compound catabolic process	Gene Ontology	GO:1901565	2	6	0.008	0.144	TraesCS3D01G159800.1|TraesCS7B01G277000.1	http://amigo.geneontology.org/cgi-bin/amigo/term_details?term=GO:1901565
mitochondrion	Gene Ontology	GO:0005739	37	1368	0.010	0.172	TraesCS6D01G380400.1|TraesCS3B01G247200.1|TraesCS4A01G275400.1|TraesCS3D01G218800.1|TraesCS7D01G235000.1|TraesCS2D01G147900.1|TraesCS6B01G376100.1|TraesCS7A01G108800.1|TraesCS2B01G237100.1|TraesCS4D01G001400.1|TraesCS4A01G445100.1|TraesCS3A01G219600.1|TraesCS5B01G444700.1|TraesCS5A01G253100.1|TraesCS7D01G295000.1|TraesCS4B01G038900.1|TraesCS4B01G047200.1|TraesCS3A01G127900.1|TraesCS3B01G342400.1|…	http://amigo.geneontology.org/cgi-bin/amigo/term_details?term=GO:0005739
heterocycle metabolic process	Gene Ontology	GO:0046483	5	82	0.019	0.233	TraesCS3B01G404500.1|TraesCS6B01G343900.1|TraesCS3D01G159800.1|TraesCS7B01G277000.1|TraesCS3A01G280800.1	http://amigo.geneontology.org/cgi-bin/amigo/term_details?term=GO:0046483
cofactor metabolic process	Gene Ontology	GO:0051186	2	11	0.021	0.233	TraesCS3D01G159800.1|TraesCS7B01G277000.1	http://amigo.geneontology.org/cgi-bin/amigo/term_details?term=GO:0051186
cellular nitrogen compound metabolic process	Gene Ontology	GO:0034641	6	117	0.022	0.233	TraesCS3A01G280800.1|TraesCS2A01G483600.1|TraesCS3D01G159800.1|TraesCS3B01G404500.1|TraesCS6B01G343900.1|TraesCS7B01G277000.1	http://amigo.geneontology.org/cgi-bin/amigo/term_details?term=GO:0034641
nucleic acid binding	Gene Ontology	GO:0003676	5	86	0.022	0.233	TraesCS3B01G404500.1|TraesCS6B01G343900.1|TraesCS2A01G483600.1|TraesCS3A01G280800.1|TraesCS3A01G289700.1	http://amigo.geneontology.org/cgi-bin/amigo/term_details?term=GO:0003676
organic cyclic compound metabolic process	Gene Ontology	GO:1901360	5	87	0.023	0.233	TraesCS3B01G404500.1|TraesCS6B01G343900.1|TraesCS3D01G159800.1|TraesCS7B01G277000.1|TraesCS3A01G280800.1	http://amigo.geneontology.org/cgi-bin/amigo/term_details?term=GO:1901360
cellular aromatic compound metabolic process	Gene Ontology	GO:0006725	5	89	0.025	0.233	TraesCS3B01G404500.1|TraesCS6B01G343900.1|TraesCS3D01G159800.1|TraesCS7B01G277000.1|TraesCS3A01G280800.1	http://amigo.geneontology.org/cgi-bin/amigo/term_details?term=GO:0006725
transferase activity, transferring hexosyl groups	Gene Ontology	GO:0016758	2	14	0.032	0.233	TraesCS5A01G393900.1|TraesCS5D01G403700.1	http://amigo.geneontology.org/cgi-bin/amigo/term_details?term=GO:0016758
multicellular organism development	Gene Ontology	GO:0007275	3	37	0.033	0.233	TraesCS3B01G404500.1|TraesCS6B01G343900.1|TraesCS7B01G277000.1	http://amigo.geneontology.org/cgi-bin/amigo/term_details?term=GO:0007275
single-multicellular organism process	Gene Ontology	GO:0044707	3	37	0.033	0.233	TraesCS3B01G404500.1|TraesCS6B01G343900.1|TraesCS7B01G277000.1	http://amigo.geneontology.org/cgi-bin/amigo/term_details?term=GO:0044707
multicellular organismal process	Gene Ontology	GO:0032501	3	37	0.033	0.233	TraesCS3B01G404500.1|TraesCS6B01G343900.1|TraesCS7B01G277000.1	http://amigo.geneontology.org/cgi-bin/amigo/term_details?term=GO:0032501
DNA binding	Gene Ontology	GO:0003677	4	66	0.035	0.233	TraesCS3B01G404500.1|TraesCS6B01G343900.1|TraesCS3A01G280800.1|TraesCS3A01G289700.1	http://amigo.geneontology.org/cgi-bin/amigo/term_details?term=GO:0003677
reproductive system development	Gene Ontology	GO:0061458	2	15	0.035	0.233	TraesCS6B01G343900.1|TraesCS7B01G277000.1	http://amigo.geneontology.org/cgi-bin/amigo/term_details?term=GO:0061458
reproductive shoot system development	Gene Ontology	GO:0090567	2	15	0.035	0.233	TraesCS6B01G343900.1|TraesCS7B01G277000.1	http://amigo.geneontology.org/cgi-bin/amigo/term_details?term=GO:0090567
reproductive structure development	Gene Ontology	GO:0048608	2	15	0.035	0.233	TraesCS6B01G343900.1|TraesCS7B01G277000.1	http://amigo.geneontology.org/cgi-bin/amigo/term_details?term=GO:0048608
transferase activity, transferring glycosyl groups	Gene Ontology	GO:0016757	2	15	0.035	0.233	TraesCS5A01G393900.1|TraesCS5D01G403700.1	http://amigo.geneontology.org/cgi-bin/amigo/term_details?term=GO:0016757
nitrogen compound metabolic process	Gene Ontology	GO:0006807	6	133	0.037	0.233	TraesCS3A01G280800.1|TraesCS2A01G483600.1|TraesCS3D01G159800.1|TraesCS3B01G404500.1|TraesCS6B01G343900.1|TraesCS7B01G277000.1	http://amigo.geneontology.org/cgi-bin/amigo/term_details?term=GO:0006807
anatomical structure development	Gene Ontology	GO:0048856	3	39	0.038	0.233	TraesCS3B01G404500.1|TraesCS6B01G343900.1|TraesCS7B01G277000.1	http://amigo.geneontology.org/cgi-bin/amigo/term_details?term=GO:0048856
single-organism developmental process	Gene Ontology	GO:0044767	3	39	0.038	0.233	TraesCS3B01G404500.1|TraesCS6B01G343900.1|TraesCS7B01G277000.1	http://amigo.geneontology.org/cgi-bin/amigo/term_details?term=GO:0044767
developmental process	Gene Ontology	GO:0032502	3	40	0.040	0.233	TraesCS3B01G404500.1|TraesCS6B01G343900.1|TraesCS7B01G277000.1	http://amigo.geneontology.org/cgi-bin/amigo/term_details?term=GO:0032502
nucleic acid-templated transcription	Gene Ontology	GO:0097659	3	42	0.045	0.233	TraesCS3B01G404500.1|TraesCS6B01G343900.1|TraesCS3A01G280800.1	http://amigo.geneontology.org/cgi-bin/amigo/term_details?term=GO:0097659
regulation of nucleobase-containing compound metabolic process	Gene Ontology	GO:0019219	3	42	0.045	0.233	TraesCS3B01G404500.1|TraesCS6B01G343900.1|TraesCS3A01G280800.1	http://amigo.geneontology.org/cgi-bin/amigo/term_details?term=GO:0019219
transcription, DNA-templated	Gene Ontology	GO:0006351	3	42	0.045	0.233	TraesCS3B01G404500.1|TraesCS6B01G343900.1|TraesCS3A01G280800.1	http://amigo.geneontology.org/cgi-bin/amigo/term_details?term=GO:0006351
regulation of nucleic acid-templated transcription	Gene Ontology	GO:1903506	3	42	0.045	0.233	TraesCS3B01G404500.1|TraesCS6B01G343900.1|TraesCS3A01G280800.1	http://amigo.geneontology.org/cgi-bin/amigo/term_details?term=GO:1903506
regulation of RNA biosynthetic process	Gene Ontology	GO:2001141	3	42	0.045	0.233	TraesCS3B01G404500.1|TraesCS6B01G343900.1|TraesCS3A01G280800.1	http://amigo.geneontology.org/cgi-bin/amigo/term_details?term=GO:2001141
RNA biosynthetic process	Gene Ontology	GO:0032774	3	42	0.045	0.233	TraesCS3B01G404500.1|TraesCS6B01G343900.1|TraesCS3A01G280800.1	http://amigo.geneontology.org/cgi-bin/amigo/term_details?term=GO:0032774
regulation of transcription, DNA-templated	Gene Ontology	GO:0006355	3	42	0.045	0.233	TraesCS3B01G404500.1|TraesCS6B01G343900.1|TraesCS3A01G280800.1	http://amigo.geneontology.org/cgi-bin/amigo/term_details?term=GO:0006355
regulation of RNA metabolic process	Gene Ontology	GO:0051252	3	42	0.045	0.233	TraesCS3B01G404500.1|TraesCS6B01G343900.1|TraesCS3A01G280800.1	http://amigo.geneontology.org/cgi-bin/amigo/term_details?term=GO:0051252
response to abiotic stimulus	Gene Ontology	GO:0009628	2	18	0.048	0.233	TraesCS3B01G404500.1|TraesCS7B01G277000.1	http://amigo.geneontology.org/cgi-bin/amigo/term_details?term=GO:0009628
post-embryonic development	Gene Ontology	GO:0009791	2	18	0.048	0.233	TraesCS6B01G343900.1|TraesCS7B01G277000.1	http://amigo.geneontology.org/cgi-bin/amigo/term_details?term=GO:0009791
regulation of macromolecule metabolic process	Gene Ontology	GO:0060255	3	44	0.050	0.233	TraesCS3B01G404500.1|TraesCS6B01G343900.1|TraesCS3A01G280800.1	http://amigo.geneontology.org/cgi-bin/amigo/term_details?term=GO:0060255
regulation of cellular biosynthetic process	Gene Ontology	GO:0031326	3	44	0.050	0.233	TraesCS3B01G404500.1|TraesCS6B01G343900.1|TraesCS3A01G280800.1	http://amigo.geneontology.org/cgi-bin/amigo/term_details?term=GO:0031326
regulation of gene expression	Gene Ontology	GO:0010468	3	44	0.050	0.233	TraesCS3B01G404500.1|TraesCS6B01G343900.1|TraesCS3A01G280800.1	http://amigo.geneontology.org/cgi-bin/amigo/term_details?term=GO:0010468
regulation of primary metabolic process	Gene Ontology	GO:0080090	3	44	0.050	0.233	TraesCS3B01G404500.1|TraesCS6B01G343900.1|TraesCS3A01G280800.1	http://amigo.geneontology.org/cgi-bin/amigo/term_details?term=GO:0080090
regulation of metabolic process	Gene Ontology	GO:0019222	3	44	0.050	0.233	TraesCS3B01G404500.1|TraesCS6B01G343900.1|TraesCS3A01G280800.1	http://amigo.geneontology.org/cgi-bin/amigo/term_details?term=GO:0019222
regulation of biosynthetic process	Gene Ontology	GO:0009889	3	44	0.050	0.233	TraesCS3B01G404500.1|TraesCS6B01G343900.1|TraesCS3A01G280800.1	http://amigo.geneontology.org/cgi-bin/amigo/term_details?term=GO:0009889
regulation of cellular metabolic process	Gene Ontology	GO:0031323	3	44	0.050	0.233	TraesCS3B01G404500.1|TraesCS6B01G343900.1|TraesCS3A01G280800.1	http://amigo.geneontology.org/cgi-bin/amigo/term_details?term=GO:0031323
regulation of macromolecule biosynthetic process	Gene Ontology	GO:0010556	3	44	0.050	0.233	TraesCS3B01G404500.1|TraesCS6B01G343900.1|TraesCS3A01G280800.1	http://amigo.geneontology.org/cgi-bin/amigo/term_details?term=GO:0010556
regulation of nitrogen compound metabolic process	Gene Ontology	GO:0051171	3	44	0.050	0.233	TraesCS3B01G404500.1|TraesCS6B01G343900.1|TraesCS3A01G280800.1	http://amigo.geneontology.org/cgi-bin/amigo/term_details?term=GO:0051171
regulation of cellular macromolecule biosynthetic process	Gene Ontology	GO:2000112	3	44	0.050	0.233	TraesCS3B01G404500.1|TraesCS6B01G343900.1|TraesCS3A01G280800.1	http://amigo.geneontology.org/cgi-bin/amigo/term_details?term=GO:2000112
nucleobase-containing compound biosynthetic process	Gene Ontology	GO:0034654	3	47	0.058	0.258	TraesCS3B01G404500.1|TraesCS6B01G343900.1|TraesCS3A01G280800.1	http://amigo.geneontology.org/cgi-bin/amigo/term_details?term=GO:0034654
heterocycle biosynthetic process	Gene Ontology	GO:0018130	3	47	0.058	0.258	TraesCS3B01G404500.1|TraesCS6B01G343900.1|TraesCS3A01G280800.1	http://amigo.geneontology.org/cgi-bin/amigo/term_details?term=GO:0018130
RNA metabolic process	Gene Ontology	GO:0016070	3	48	0.061	0.260	TraesCS3B01G404500.1|TraesCS6B01G343900.1|TraesCS3A01G280800.1	http://amigo.geneontology.org/cgi-bin/amigo/term_details?term=GO:0016070
developmental process involved in reproduction	Gene Ontology	GO:0003006	2	21	0.061	0.260	TraesCS6B01G343900.1|TraesCS7B01G277000.1	http://amigo.geneontology.org/cgi-bin/amigo/term_details?term=GO:0003006
shoot system development	Gene Ontology	GO:0048367	2	21	0.061	0.260	TraesCS6B01G343900.1|TraesCS7B01G277000.1	http://amigo.geneontology.org/cgi-bin/amigo/term_details?term=GO:0048367
gene expression	Gene Ontology	GO:0010467	4	82	0.066	0.273	TraesCS3B01G404500.1|TraesCS6B01G343900.1|TraesCS2A01G483600.1|TraesCS3A01G280800.1	http://amigo.geneontology.org/cgi-bin/amigo/term_details?term=GO:0010467
aromatic compound biosynthetic process	Gene Ontology	GO:0019438	3	51	0.070	0.284	TraesCS3B01G404500.1|TraesCS6B01G343900.1|TraesCS3A01G280800.1	http://amigo.geneontology.org/cgi-bin/amigo/term_details?term=GO:0019438
single organism reproductive process	Gene Ontology	GO:0044702	2	23	0.071	0.284	TraesCS6B01G343900.1|TraesCS7B01G277000.1	http://amigo.geneontology.org/cgi-bin/amigo/term_details?term=GO:0044702
cellular catabolic process	Gene Ontology	GO:0044248	2	23	0.071	0.284	TraesCS3D01G159800.1|TraesCS7B01G277000.1	http://amigo.geneontology.org/cgi-bin/amigo/term_details?term=GO:0044248
organic cyclic compound biosynthetic process	Gene Ontology	GO:1901362	3	53	0.076	0.286	TraesCS3B01G404500.1|TraesCS6B01G343900.1|TraesCS3A01G280800.1	http://amigo.geneontology.org/cgi-bin/amigo/term_details?term=GO:1901362
system development	Gene Ontology	GO:0048731	2	24	0.076	0.286	TraesCS6B01G343900.1|TraesCS7B01G277000.1	http://amigo.geneontology.org/cgi-bin/amigo/term_details?term=GO:0048731
reproductive process	Gene Ontology	GO:0022414	2	24	0.076	0.286	TraesCS6B01G343900.1|TraesCS7B01G277000.1	http://amigo.geneontology.org/cgi-bin/amigo/term_details?term=GO:0022414
reproduction	Gene Ontology	GO:0000003	2	24	0.076	0.286	TraesCS6B01G343900.1|TraesCS7B01G277000.1	http://amigo.geneontology.org/cgi-bin/amigo/term_details?term=GO:0000003
cellular nitrogen compound biosynthetic process	Gene Ontology	GO:0044271	4	87	0.077	0.286	TraesCS3B01G404500.1|TraesCS6B01G343900.1|TraesCS2A01G483600.1|TraesCS3A01G280800.1	http://amigo.geneontology.org/cgi-bin/amigo/term_details?term=GO:0044271
nucleic acid metabolic process	Gene Ontology	GO:0090304	3	54	0.079	0.290	TraesCS3B01G404500.1|TraesCS6B01G343900.1|TraesCS3A01G280800.1	http://amigo.geneontology.org/cgi-bin/amigo/term_details?term=GO:0090304
cellular biosynthetic process	Gene Ontology	GO:0044249	5	128	0.087	0.308	TraesCS3B01G404500.1|TraesCS6B01G343900.1|TraesCS2A01G483600.1|TraesCSU01G099900.1|TraesCS3A01G280800.1	http://amigo.geneontology.org/cgi-bin/amigo/term_details?term=GO:0044249
organic substance biosynthetic process	Gene Ontology	GO:1901576	5	129	0.089	0.312	TraesCS3B01G404500.1|TraesCS6B01G343900.1|TraesCS2A01G483600.1|TraesCSU01G099900.1|TraesCS3A01G280800.1	http://amigo.geneontology.org/cgi-bin/amigo/term_details?term=GO:1901576
macromolecule biosynthetic process	Gene Ontology	GO:0009059	4	93	0.092	0.316	TraesCS3B01G404500.1|TraesCS6B01G343900.1|TraesCS2A01G483600.1|TraesCS3A01G280800.1	http://amigo.geneontology.org/cgi-bin/amigo/term_details?term=GO:0009059
cellular macromolecule biosynthetic process	Gene Ontology	GO:0034645	4	93	0.092	0.316	TraesCS3B01G404500.1|TraesCS6B01G343900.1|TraesCS2A01G483600.1|TraesCS3A01G280800.1	http://amigo.geneontology.org/cgi-bin/amigo/term_details?term=GO:0034645
organic substance catabolic process	Gene Ontology	GO:1901575	2	28	0.098	0.318	TraesCS3D01G159800.1|TraesCS7B01G277000.1	http://amigo.geneontology.org/cgi-bin/amigo/term_details?term=GO:1901575
catabolic process	Gene Ontology	GO:0009056	2	28	0.098	0.318	TraesCS3D01G159800.1|TraesCS7B01G277000.1	http://amigo.geneontology.org/cgi-bin/amigo/term_details?term=GO:0009056
terpene metabolic process	Gene Ontology	GO:0042214	1	5	0.101	0.318	TraesCSU01G099900.1	http://amigo.geneontology.org/cgi-bin/amigo/term_details?term=GO:0042214
phytoalexin biosynthetic process	Gene Ontology	GO:0052315	1	5	0.101	0.318	TraesCSU01G099900.1	http://amigo.geneontology.org/cgi-bin/amigo/term_details?term=GO:0052315
toxin biosynthetic process	Gene Ontology	GO:0009403	1	5	0.101	0.318	TraesCSU01G099900.1	http://amigo.geneontology.org/cgi-bin/amigo/term_details?term=GO:0009403
diterpenoid biosynthetic process	Gene Ontology	GO:0016102	1	5	0.101	0.318	TraesCSU01G099900.1	http://amigo.geneontology.org/cgi-bin/amigo/term_details?term=GO:0016102
diterpene phytoalexin biosynthetic process	Gene Ontology	GO:0051502	1	5	0.101	0.318	TraesCSU01G099900.1	http://amigo.geneontology.org/cgi-bin/amigo/term_details?term=GO:0051502
biosynthetic process	Gene Ontology	GO:0009058	5	140	0.114	0.343	TraesCS3B01G404500.1|TraesCS6B01G343900.1|TraesCS2A01G483600.1|TraesCSU01G099900.1|TraesCS3A01G280800.1	http://amigo.geneontology.org/cgi-bin/amigo/term_details?term=GO:0009058
translational elongation	Gene Ontology	GO:0006414	1	6	0.117	0.343	TraesCS2A01G483600.1	http://amigo.geneontology.org/cgi-bin/amigo/term_details?term=GO:0006414
response to acid chemical	Gene Ontology	GO:0001101	1	6	0.117	0.343	TraesCS3B01G404500.1	http://amigo.geneontology.org/cgi-bin/amigo/term_details?term=GO:0001101
serine-type endopeptidase inhibitor activity	Gene Ontology	GO:0004867	1	6	0.117	0.343	TraesCS3A01G045500.1	http://amigo.geneontology.org/cgi-bin/amigo/term_details?term=GO:0004867
secondary metabolite biosynthetic process	Gene Ontology	GO:0044550	1	6	0.117	0.343	TraesCSU01G099900.1	http://amigo.geneontology.org/cgi-bin/amigo/term_details?term=GO:0044550
translation elongation factor activity	Gene Ontology	GO:0003746	1	6	0.117	0.343	TraesCS2A01G483600.1	http://amigo.geneontology.org/cgi-bin/amigo/term_details?term=GO:0003746
inflorescence development	Gene Ontology	GO:0010229	1	7	0.133	0.376	TraesCS7B01G277000.1	http://amigo.geneontology.org/cgi-bin/amigo/term_details?term=GO:0010229
isomerase activity	Gene Ontology	GO:0016853	1	7	0.133	0.376	TraesCSU01G099900.1	http://amigo.geneontology.org/cgi-bin/amigo/term_details?term=GO:0016853
endopeptidase regulator activity	Gene Ontology	GO:0061135	1	8	0.148	0.386	TraesCS3A01G045500.1	http://amigo.geneontology.org/cgi-bin/amigo/term_details?term=GO:0061135
response to lipid	Gene Ontology	GO:0033993	1	8	0.148	0.386	TraesCS3B01G404500.1	http://amigo.geneontology.org/cgi-bin/amigo/term_details?term=GO:0033993
peptidase inhibitor activity	Gene Ontology	GO:0030414	1	8	0.148	0.386	TraesCS3A01G045500.1	http://amigo.geneontology.org/cgi-bin/amigo/term_details?term=GO:0030414
peptidase regulator activity	Gene Ontology	GO:0061134	1	8	0.148	0.386	TraesCS3A01G045500.1	http://amigo.geneontology.org/cgi-bin/amigo/term_details?term=GO:0061134
endopeptidase inhibitor activity	Gene Ontology	GO:0004866	1	8	0.148	0.386	TraesCS3A01G045500.1	http://amigo.geneontology.org/cgi-bin/amigo/term_details?term=GO:0004866
oxidoreductase activity	Gene Ontology	GO:0016491	3	74	0.154	0.392	TraesCS3D01G159800.1|TraesCS7B01G277000.1|TraesCS3B01G484300.1	http://amigo.geneontology.org/cgi-bin/amigo/term_details?term=GO:0016491
pollen development	Gene Ontology	GO:0009555	1	9	0.163	0.392	TraesCS3B01G404500.1	http://amigo.geneontology.org/cgi-bin/amigo/term_details?term=GO:0009555
enzyme inhibitor activity	Gene Ontology	GO:0004857	1	9	0.163	0.392	TraesCS3A01G045500.1	http://amigo.geneontology.org/cgi-bin/amigo/term_details?term=GO:0004857
translation factor activity, RNA binding	Gene Ontology	GO:0008135	1	9	0.163	0.392	TraesCS2A01G483600.1	http://amigo.geneontology.org/cgi-bin/amigo/term_details?term=GO:0008135
flower development	Gene Ontology	GO:0009908	1	9	0.163	0.392	TraesCS6B01G343900.1	http://amigo.geneontology.org/cgi-bin/amigo/term_details?term=GO:0009908
nucleobase-containing compound metabolic process	Gene Ontology	GO:0006139	3	76	0.163	0.392	TraesCS3B01G404500.1|TraesCS6B01G343900.1|TraesCS3A01G280800.1	http://amigo.geneontology.org/cgi-bin/amigo/term_details?term=GO:0006139
gametophyte development	Gene Ontology	GO:0048229	1	10	0.178	0.405	TraesCS3B01G404500.1	http://amigo.geneontology.org/cgi-bin/amigo/term_details?term=GO:0048229
gibberellin metabolic process	Gene Ontology	GO:0009685	1	10	0.178	0.405	TraesCSU01G099900.1	http://amigo.geneontology.org/cgi-bin/amigo/term_details?term=GO:0009685
response to oxygen-containing compound	Gene Ontology	GO:1901700	1	10	0.178	0.405	TraesCS3B01G404500.1	http://amigo.geneontology.org/cgi-bin/amigo/term_details?term=GO:1901700
enzyme regulator activity	Gene Ontology	GO:0030234	1	10	0.178	0.405	TraesCS3A01G045500.1	http://amigo.geneontology.org/cgi-bin/amigo/term_details?term=GO:0030234
molecular function regulator	Gene Ontology	GO:0098772	1	10	0.178	0.405	TraesCS3A01G045500.1	http://amigo.geneontology.org/cgi-bin/amigo/term_details?term=GO:0098772
organonitrogen compound metabolic process	Gene Ontology	GO:1901564	3	80	0.180	0.407	TraesCS3D01G159800.1|TraesCS7B01G277000.1|TraesCS2A01G483600.1	http://amigo.geneontology.org/cgi-bin/amigo/term_details?term=GO:1901564
metabolic process	Gene Ontology	GO:0008152	10	407	0.203	0.435	TraesCS3A01G280800.1|TraesCS2A01G483600.1|TraesCS3D01G159800.1|TraesCSU01G099900.1|TraesCS3B01G484300.1|TraesCS3B01G404500.1|TraesCS6B01G343900.1|TraesCS5A01G393900.1|TraesCS5D01G403700.1|TraesCS7B01G277000.1	http://amigo.geneontology.org/cgi-bin/amigo/term_details?term=GO:0008152
cellular developmental process	Gene Ontology	GO:0048869	1	12	0.206	0.435	TraesCS6B01G343900.1	http://amigo.geneontology.org/cgi-bin/amigo/term_details?term=GO:0048869
isoprenoid biosynthetic process	Gene Ontology	GO:0008299	1	12	0.206	0.435	TraesCSU01G099900.1	http://amigo.geneontology.org/cgi-bin/amigo/term_details?term=GO:0008299
terpenoid biosynthetic process	Gene Ontology	GO:0016114	1	12	0.206	0.435	TraesCSU01G099900.1	http://amigo.geneontology.org/cgi-bin/amigo/term_details?term=GO:0016114
regulation of cellular process	Gene Ontology	GO:0050794	3	87	0.212	0.435	TraesCS3B01G404500.1|TraesCS6B01G343900.1|TraesCS3A01G280800.1	http://amigo.geneontology.org/cgi-bin/amigo/term_details?term=GO:0050794
intracellular part	Gene Ontology	GO:0044424	109	5650	0.215	0.435	TraesCS6D01G356100.1|TraesCS2B01G232500.1|TraesCS4A01G275400.1|TraesCS3B01G404500.1|TraesCS6B01G343900.1|TraesCS7A01G108800.1|TraesCS2B01G237100.1|TraesCS5A01G389200.1|TraesCSU01G009200.1|TraesCS4D01G275600.1|TraesCS1B01G425800.1|TraesCS5A01G373200.1|TraesCS4D01G035800.1|TraesCS2A01G564000.1|TraesCS5A01G368400.1|TraesCS4D01G086200.1|TraesCS6B01G010000.1|TraesCS7D01G466900.1|TraesCS3A01G059600.1|T…	http://amigo.geneontology.org/cgi-bin/amigo/term_details?term=GO:0044424
intracellular	Gene Ontology	GO:0005622	109	5655	0.218	0.435	TraesCS6D01G356100.1|TraesCS2B01G232500.1|TraesCS4A01G275400.1|TraesCS3B01G404500.1|TraesCS6B01G343900.1|TraesCS7A01G108800.1|TraesCS2B01G237100.1|TraesCS5A01G389200.1|TraesCSU01G009200.1|TraesCS4D01G275600.1|TraesCS1B01G425800.1|TraesCS5A01G373200.1|TraesCS4D01G035800.1|TraesCS2A01G564000.1|TraesCS5A01G368400.1|TraesCS4D01G086200.1|TraesCS6B01G010000.1|TraesCS7D01G466900.1|TraesCS3A01G059600.1|T…	http://amigo.geneontology.org/cgi-bin/amigo/term_details?term=GO:0005622
intracellular membrane-bounded organelle	Gene Ontology	GO:0043231	108	5603	0.220	0.435	TraesCS6D01G356100.1|TraesCS2B01G232500.1|TraesCS4A01G275400.1|TraesCS3B01G404500.1|TraesCS6B01G343900.1|TraesCS7A01G108800.1|TraesCS2B01G237100.1|TraesCS5A01G389200.1|TraesCSU01G009200.1|TraesCS4D01G275600.1|TraesCS1B01G425800.1|TraesCS5A01G373200.1|TraesCS4D01G035800.1|TraesCS2A01G564000.1|TraesCS5A01G368400.1|TraesCS4D01G086200.1|TraesCS6B01G010000.1|TraesCS7D01G466900.1|TraesCS3A01G059600.1|T…	http://amigo.geneontology.org/cgi-bin/amigo/term_details?term=GO:0043231
membrane-bounded organelle	Gene Ontology	GO:0043227	108	5603	0.220	0.435	TraesCS6D01G356100.1|TraesCS2B01G232500.1|TraesCS4A01G275400.1|TraesCS3B01G404500.1|TraesCS6B01G343900.1|TraesCS7A01G108800.1|TraesCS2B01G237100.1|TraesCS5A01G389200.1|TraesCSU01G009200.1|TraesCS4D01G275600.1|TraesCS1B01G425800.1|TraesCS5A01G373200.1|TraesCS4D01G035800.1|TraesCS2A01G564000.1|TraesCS5A01G368400.1|TraesCS4D01G086200.1|TraesCS6B01G010000.1|TraesCS7D01G466900.1|TraesCS3A01G059600.1|T…	http://amigo.geneontology.org/cgi-bin/amigo/term_details?term=GO:0043227
protein catabolic process	Gene Ontology	GO:0030163	1	13	0.220	0.435	TraesCS3D01G159800.1	http://amigo.geneontology.org/cgi-bin/amigo/term_details?term=GO:0030163
diterpene phytoalexin metabolic process	Gene Ontology	GO:0051501	1	13	0.220	0.435	TraesCSU01G099900.1	http://amigo.geneontology.org/cgi-bin/amigo/term_details?term=GO:0051501
phytoalexin metabolic process	Gene Ontology	GO:0052314	1	13	0.220	0.435	TraesCSU01G099900.1	http://amigo.geneontology.org/cgi-bin/amigo/term_details?term=GO:0052314
toxin metabolic process	Gene Ontology	GO:0009404	1	13	0.220	0.435	TraesCSU01G099900.1	http://amigo.geneontology.org/cgi-bin/amigo/term_details?term=GO:0009404
cellular protein catabolic process	Gene Ontology	GO:0044257	1	13	0.220	0.435	TraesCS3D01G159800.1	http://amigo.geneontology.org/cgi-bin/amigo/term_details?term=GO:0044257
cellular macromolecule catabolic process	Gene Ontology	GO:0044265	1	13	0.220	0.435	TraesCS3D01G159800.1	http://amigo.geneontology.org/cgi-bin/amigo/term_details?term=GO:0044265
cell part	Gene Ontology	GO:0044464	109	5665	0.224	0.435	TraesCS6D01G356100.1|TraesCS2B01G232500.1|TraesCS4A01G275400.1|TraesCS3B01G404500.1|TraesCS6B01G343900.1|TraesCS7A01G108800.1|TraesCS2B01G237100.1|TraesCS5A01G389200.1|TraesCSU01G009200.1|TraesCS4D01G275600.1|TraesCS1B01G425800.1|TraesCS5A01G373200.1|TraesCS4D01G035800.1|TraesCS2A01G564000.1|TraesCS5A01G368400.1|TraesCS4D01G086200.1|TraesCS6B01G010000.1|TraesCS7D01G466900.1|TraesCS3A01G059600.1|T…	http://amigo.geneontology.org/cgi-bin/amigo/term_details?term=GO:0044464
cell	Gene Ontology	GO:0005623	109	5665	0.224	0.435	TraesCS6D01G356100.1|TraesCS2B01G232500.1|TraesCS4A01G275400.1|TraesCS3B01G404500.1|TraesCS6B01G343900.1|TraesCS7A01G108800.1|TraesCS2B01G237100.1|TraesCS5A01G389200.1|TraesCSU01G009200.1|TraesCS4D01G275600.1|TraesCS1B01G425800.1|TraesCS5A01G373200.1|TraesCS4D01G035800.1|TraesCS2A01G564000.1|TraesCS5A01G368400.1|TraesCS4D01G086200.1|TraesCS6B01G010000.1|TraesCS7D01G466900.1|TraesCS3A01G059600.1|T…	http://amigo.geneontology.org/cgi-bin/amigo/term_details?term=GO:0005623
organelle	Gene Ontology	GO:0043226	108	5620	0.230	0.435	TraesCS6D01G356100.1|TraesCS2B01G232500.1|TraesCS4A01G275400.1|TraesCS3B01G404500.1|TraesCS6B01G343900.1|TraesCS7A01G108800.1|TraesCS2B01G237100.1|TraesCS5A01G389200.1|TraesCSU01G009200.1|TraesCS4D01G275600.1|TraesCS1B01G425800.1|TraesCS5A01G373200.1|TraesCS4D01G035800.1|TraesCS2A01G564000.1|TraesCS5A01G368400.1|TraesCS4D01G086200.1|TraesCS6B01G010000.1|TraesCS7D01G466900.1|TraesCS3A01G059600.1|T…	http://amigo.geneontology.org/cgi-bin/amigo/term_details?term=GO:0043226
intracellular organelle	Gene Ontology	GO:0043229	108	5620	0.230	0.435	TraesCS6D01G356100.1|TraesCS2B01G232500.1|TraesCS4A01G275400.1|TraesCS3B01G404500.1|TraesCS6B01G343900.1|TraesCS7A01G108800.1|TraesCS2B01G237100.1|TraesCS5A01G389200.1|TraesCSU01G009200.1|TraesCS4D01G275600.1|TraesCS1B01G425800.1|TraesCS5A01G373200.1|TraesCS4D01G035800.1|TraesCS2A01G564000.1|TraesCS5A01G368400.1|TraesCS4D01G086200.1|TraesCS6B01G010000.1|TraesCS7D01G466900.1|TraesCS3A01G059600.1|T…	http://amigo.geneontology.org/cgi-bin/amigo/term_details?term=GO:0043229
secondary metabolic process	Gene Ontology	GO:0019748	1	14	0.234	0.435	TraesCSU01G099900.1	http://amigo.geneontology.org/cgi-bin/amigo/term_details?term=GO:0019748
membrane	Gene Ontology	GO:0016020	27	1291	0.236	0.435	TraesCS4D01G223900.1|TraesCS3D01G172600.1|TraesCS3A01G042600.1|TraesCS2A01G557600.1|TraesCS5A01G004300.1|TraesCS4A01G276600.1|TraesCS2D01G466300.1|TraesCS3D01G148000.1|TraesCS3B01G395500.1|TraesCS4D01G172300.1|TraesCS5B01G229600.1|TraesCS5B01G037600.1|TraesCS2D01G123000.1|TraesCS3D01G159800.1|TraesCS3B01G413600.1|TraesCS5A01G253100.1|TraesCS3D01G403300.1|TraesCS4D01G347700.1|TraesCS2A01G465800.1|…	http://amigo.geneontology.org/cgi-bin/amigo/term_details?term=GO:0016020
cytoplasm	Gene Ontology	GO:0005737	106	5532	0.242	0.435	TraesCS6D01G356100.1|TraesCS2B01G232500.1|TraesCS4A01G275400.1|TraesCS7A01G108800.1|TraesCS2B01G237100.1|TraesCS5A01G389200.1|TraesCSU01G009200.1|TraesCS4D01G275600.1|TraesCS1B01G425800.1|TraesCS5A01G373200.1|TraesCS4D01G035800.1|TraesCS2A01G564000.1|TraesCS5A01G368400.1|TraesCS4D01G086200.1|TraesCS6B01G010000.1|TraesCS7D01G466900.1|TraesCS3A01G059600.1|TraesCSU01G025000.1|TraesCS7A01G213900.1|Tr…	http://amigo.geneontology.org/cgi-bin/amigo/term_details?term=GO:0005737
regulation of biological process	Gene Ontology	GO:0050789	3	94	0.244	0.435	TraesCS3B01G404500.1|TraesCS6B01G343900.1|TraesCS3A01G280800.1	http://amigo.geneontology.org/cgi-bin/amigo/term_details?term=GO:0050789
response to stress	Gene Ontology	GO:0006950	1	15	0.248	0.435	TraesCS3B01G404500.1	http://amigo.geneontology.org/cgi-bin/amigo/term_details?term=GO:0006950
GTP binding	Gene Ontology	GO:0005525	1	15	0.248	0.435	TraesCS2A01G483600.1	http://amigo.geneontology.org/cgi-bin/amigo/term_details?term=GO:0005525
response to light stimulus	Gene Ontology	GO:0009416	1	15	0.248	0.435	TraesCS7B01G277000.1	http://amigo.geneontology.org/cgi-bin/amigo/term_details?term=GO:0009416
guanyl ribonucleotide binding	Gene Ontology	GO:0032561	1	15	0.248	0.435	TraesCS2A01G483600.1	http://amigo.geneontology.org/cgi-bin/amigo/term_details?term=GO:0032561
response to radiation	Gene Ontology	GO:0009314	1	15	0.248	0.435	TraesCS7B01G277000.1	http://amigo.geneontology.org/cgi-bin/amigo/term_details?term=GO:0009314
RNA binding	Gene Ontology	GO:0003723	1	15	0.248	0.435	TraesCS2A01G483600.1	http://amigo.geneontology.org/cgi-bin/amigo/term_details?term=GO:0003723
guanyl nucleotide binding	Gene Ontology	GO:0019001	1	15	0.248	0.435	TraesCS2A01G483600.1	http://amigo.geneontology.org/cgi-bin/amigo/term_details?term=GO:0019001
single-organism catabolic process	Gene Ontology	GO:0044712	1	16	0.261	0.443	TraesCS3D01G159800.1	http://amigo.geneontology.org/cgi-bin/amigo/term_details?term=GO:0044712
biological regulation	Gene Ontology	GO:0065007	3	98	0.263	0.444	TraesCS3B01G404500.1|TraesCS6B01G343900.1|TraesCS3A01G280800.1	http://amigo.geneontology.org/cgi-bin/amigo/term_details?term=GO:0065007
cytoplasmic part	Gene Ontology	GO:0044444	105	5516	0.267	0.445	TraesCS6D01G356100.1|TraesCS2B01G232500.1|TraesCS4A01G275400.1|TraesCS7A01G108800.1|TraesCS2B01G237100.1|TraesCS5A01G389200.1|TraesCSU01G009200.1|TraesCS4D01G275600.1|TraesCS1B01G425800.1|TraesCS5A01G373200.1|TraesCS4D01G035800.1|TraesCS2A01G564000.1|TraesCS5A01G368400.1|TraesCS4D01G086200.1|TraesCS6B01G010000.1|TraesCS7D01G466900.1|TraesCS3A01G059600.1|TraesCSU01G025000.1|TraesCS7A01G213900.1|Tr…	http://amigo.geneontology.org/cgi-bin/amigo/term_details?term=GO:0044444
lipid biosynthetic process	Gene Ontology	GO:0008610	1	17	0.274	0.454	TraesCSU01G099900.1	http://amigo.geneontology.org/cgi-bin/amigo/term_details?term=GO:0008610
cellular macromolecule metabolic process	Gene Ontology	GO:0044260	5	195	0.278	0.458	TraesCS3B01G404500.1|TraesCS6B01G343900.1|TraesCS3D01G159800.1|TraesCS2A01G483600.1|TraesCS3A01G280800.1	http://amigo.geneontology.org/cgi-bin/amigo/term_details?term=GO:0044260
organic cyclic compound binding	Gene Ontology	GO:0097159	5	196	0.281	0.458	TraesCS3B01G404500.1|TraesCS6B01G343900.1|TraesCS2A01G483600.1|TraesCS3A01G280800.1|TraesCS3A01G289700.1	http://amigo.geneontology.org/cgi-bin/amigo/term_details?term=GO:0097159
heterocyclic compound binding	Gene Ontology	GO:1901363	5	196	0.281	0.458	TraesCS3B01G404500.1|TraesCS6B01G343900.1|TraesCS2A01G483600.1|TraesCS3A01G280800.1|TraesCS3A01G289700.1	http://amigo.geneontology.org/cgi-bin/amigo/term_details?term=GO:1901363
macromolecule catabolic process	Gene Ontology	GO:0009057	1	19	0.299	0.475	TraesCS3D01G159800.1	http://amigo.geneontology.org/cgi-bin/amigo/term_details?term=GO:0009057
diterpenoid metabolic process	Gene Ontology	GO:0016101	1	19	0.299	0.475	TraesCSU01G099900.1	http://amigo.geneontology.org/cgi-bin/amigo/term_details?term=GO:0016101
nucleus	Gene Ontology	GO:0005634	3	109	0.316	0.496	TraesCS3B01G404500.1|TraesCS6B01G343900.1|TraesCS3A01G280800.1	http://amigo.geneontology.org/cgi-bin/amigo/term_details?term=GO:0005634
catalytic activity	Gene Ontology	GO:0003824	7	308	0.320	0.498	TraesCS7B01G018200.1|TraesCS3D01G159800.1|TraesCSU01G099900.1|TraesCS3B01G484300.1|TraesCS5A01G393900.1|TraesCS5D01G403700.1|TraesCS7B01G277000.1	http://amigo.geneontology.org/cgi-bin/amigo/term_details?term=GO:0003824
organic substance metabolic process	Gene Ontology	GO:0071704	7	313	0.335	0.512	TraesCS3A01G280800.1|TraesCS2A01G483600.1|TraesCS3D01G159800.1|TraesCSU01G099900.1|TraesCS3B01G404500.1|TraesCS6B01G343900.1|TraesCS7B01G277000.1	http://amigo.geneontology.org/cgi-bin/amigo/term_details?term=GO:0071704
macromolecule metabolic process	Gene Ontology	GO:0043170	5	220	0.364	0.543	TraesCS3B01G404500.1|TraesCS6B01G343900.1|TraesCS3D01G159800.1|TraesCS2A01G483600.1|TraesCS3A01G280800.1	http://amigo.geneontology.org/cgi-bin/amigo/term_details?term=GO:0043170
terpenoid metabolic process	Gene Ontology	GO:0006721	1	26	0.381	0.560	TraesCSU01G099900.1	http://amigo.geneontology.org/cgi-bin/amigo/term_details?term=GO:0006721
isoprenoid metabolic process	Gene Ontology	GO:0006720	1	27	0.392	0.566	TraesCSU01G099900.1	http://amigo.geneontology.org/cgi-bin/amigo/term_details?term=GO:0006720
cellular metabolic process	Gene Ontology	GO:0044237	7	334	0.395	0.566	TraesCS3A01G280800.1|TraesCS2A01G483600.1|TraesCS3D01G159800.1|TraesCSU01G099900.1|TraesCS3B01G404500.1|TraesCS6B01G343900.1|TraesCS7B01G277000.1	http://amigo.geneontology.org/cgi-bin/amigo/term_details?term=GO:0044237
envelope	Gene Ontology	GO:0031975	1	30	0.424	0.586	TraesCS3D01G159800.1	http://amigo.geneontology.org/cgi-bin/amigo/term_details?term=GO:0031975
organelle membrane	Gene Ontology	GO:0031090	1	30	0.424	0.586	TraesCS3D01G159800.1	http://amigo.geneontology.org/cgi-bin/amigo/term_details?term=GO:0031090
cellular lipid metabolic process	Gene Ontology	GO:0044255	1	30	0.424	0.586	TraesCSU01G099900.1	http://amigo.geneontology.org/cgi-bin/amigo/term_details?term=GO:0044255
organelle envelope	Gene Ontology	GO:0031967	1	30	0.424	0.586	TraesCS3D01G159800.1	http://amigo.geneontology.org/cgi-bin/amigo/term_details?term=GO:0031967
primary metabolic process	Gene Ontology	GO:0044238	6	297	0.444	0.608	TraesCS3A01G280800.1|TraesCS2A01G483600.1|TraesCS3D01G159800.1|TraesCSU01G099900.1|TraesCS3B01G404500.1|TraesCS6B01G343900.1	http://amigo.geneontology.org/cgi-bin/amigo/term_details?term=GO:0044238
response to stimulus	Gene Ontology	GO:0050896	2	89	0.478	0.635	TraesCS3B01G404500.1|TraesCS7B01G277000.1	http://amigo.geneontology.org/cgi-bin/amigo/term_details?term=GO:0050896
plastid	Gene Ontology	GO:0009536	33	1810	0.487	0.643	TraesCS7D01G136900.1|TraesCS3A01G306200.1|TraesCS2B01G232500.1|TraesCS5D01G412400.1|TraesCS5B01G218600.1|TraesCS5B01G291700.1|TraesCS7B01G277000.1|TraesCS3A01G230600.1|TraesCS4A01G409100.1|TraesCS5A01G389200.1|TraesCS6B01G069800.1|TraesCS3D01G159800.1|TraesCS4B01G152900.1|TraesCS3A01G373900.1|TraesCSU01G009200.1|TraesCS6A01G373800.1|TraesCS7A01G506100.1|TraesCS3A01G251900.1|TraesCS7B01G193700.1|T…	http://amigo.geneontology.org/cgi-bin/amigo/term_details?term=GO:0009536
lipid metabolic process	Gene Ontology	GO:0006629	1	37	0.491	0.643	TraesCSU01G099900.1	http://amigo.geneontology.org/cgi-bin/amigo/term_details?term=GO:0006629
peptide metabolic process	Gene Ontology	GO:0006518	1	39	0.509	0.646	TraesCS2A01G483600.1	http://amigo.geneontology.org/cgi-bin/amigo/term_details?term=GO:0006518
peptide biosynthetic process	Gene Ontology	GO:0043043	1	39	0.509	0.646	TraesCS2A01G483600.1	http://amigo.geneontology.org/cgi-bin/amigo/term_details?term=GO:0043043
translation	Gene Ontology	GO:0006412	1	39	0.509	0.646	TraesCS2A01G483600.1	http://amigo.geneontology.org/cgi-bin/amigo/term_details?term=GO:0006412
cellular amide metabolic process	Gene Ontology	GO:0043603	1	39	0.509	0.646	TraesCS2A01G483600.1	http://amigo.geneontology.org/cgi-bin/amigo/term_details?term=GO:0043603
amide biosynthetic process	Gene Ontology	GO:0043604	1	39	0.509	0.646	TraesCS2A01G483600.1	http://amigo.geneontology.org/cgi-bin/amigo/term_details?term=GO:0043604
binding	Gene Ontology	GO:0005488	5	269	0.530	0.659	TraesCS3B01G404500.1|TraesCS6B01G343900.1|TraesCS2A01G483600.1|TraesCS3A01G280800.1|TraesCS3A01G289700.1	http://amigo.geneontology.org/cgi-bin/amigo/term_details?term=GO:0005488
single-organism process	Gene Ontology	GO:0044699	5	272	0.540	0.662	TraesCS3B01G404500.1|TraesCS6B01G343900.1|TraesCS3D01G159800.1|TraesCS7B01G277000.1|TraesCSU01G099900.1	http://amigo.geneontology.org/cgi-bin/amigo/term_details?term=GO:0044699
organic acid metabolic process	Gene Ontology	GO:0006082	1	43	0.543	0.662	TraesCSU01G099900.1	http://amigo.geneontology.org/cgi-bin/amigo/term_details?term=GO:0006082
single-organism metabolic process	Gene Ontology	GO:0044710	3	160	0.550	0.667	TraesCS3D01G159800.1|TraesCS7B01G277000.1|TraesCSU01G099900.1	http://amigo.geneontology.org/cgi-bin/amigo/term_details?term=GO:0044710
single-organism biosynthetic process	Gene Ontology	GO:0044711	1	45	0.559	0.675	TraesCSU01G099900.1	http://amigo.geneontology.org/cgi-bin/amigo/term_details?term=GO:0044711
single-organism cellular process	Gene Ontology	GO:0044763	4	230	0.592	0.703	TraesCS6B01G343900.1|TraesCS3D01G159800.1|TraesCS7B01G277000.1|TraesCSU01G099900.1	http://amigo.geneontology.org/cgi-bin/amigo/term_details?term=GO:0044763
cellular process	Gene Ontology	GO:0009987	7	410	0.603	0.705	TraesCS3A01G280800.1|TraesCS2A01G483600.1|TraesCS3D01G159800.1|TraesCSU01G099900.1|TraesCS3B01G404500.1|TraesCS6B01G343900.1|TraesCS7B01G277000.1	http://amigo.geneontology.org/cgi-bin/amigo/term_details?term=GO:0009987
organonitrogen compound biosynthetic process	Gene Ontology	GO:1901566	1	51	0.603	0.705	TraesCS2A01G483600.1	http://amigo.geneontology.org/cgi-bin/amigo/term_details?term=GO:1901566
response to hormone	Gene Ontology	GO:0009725	1	52	0.610	0.705	TraesCS3B01G404500.1	http://amigo.geneontology.org/cgi-bin/amigo/term_details?term=GO:0009725
response to endogenous stimulus	Gene Ontology	GO:0009719	1	52	0.610	0.705	TraesCS3B01G404500.1	http://amigo.geneontology.org/cgi-bin/amigo/term_details?term=GO:0009719
response to organic substance	Gene Ontology	GO:0010033	1	52	0.610	0.705	TraesCS3B01G404500.1	http://amigo.geneontology.org/cgi-bin/amigo/term_details?term=GO:0010033
transferase activity	Gene Ontology	GO:0016740	2	116	0.618	0.706	TraesCS5A01G393900.1|TraesCS5D01G403700.1	http://amigo.geneontology.org/cgi-bin/amigo/term_details?term=GO:0016740
intracellular organelle part	Gene Ontology	GO:0044446	1	54	0.624	0.706	TraesCS3D01G159800.1	http://amigo.geneontology.org/cgi-bin/amigo/term_details?term=GO:0044446
organelle part	Gene Ontology	GO:0044422	1	54	0.624	0.706	TraesCS3D01G159800.1	http://amigo.geneontology.org/cgi-bin/amigo/term_details?term=GO:0044422
response to chemical	Gene Ontology	GO:0042221	1	55	0.631	0.710	TraesCS3B01G404500.1	http://amigo.geneontology.org/cgi-bin/amigo/term_details?term=GO:0042221
small molecule metabolic process	Gene Ontology	GO:0044281	1	58	0.650	0.729	TraesCSU01G099900.1	http://amigo.geneontology.org/cgi-bin/amigo/term_details?term=GO:0044281
cellular protein metabolic process	Gene Ontology	GO:0044267	2	131	0.682	0.759	TraesCS3D01G159800.1|TraesCS2A01G483600.1	http://amigo.geneontology.org/cgi-bin/amigo/term_details?term=GO:0044267
oxidation-reduction process	Gene Ontology	GO:0055114	1	67	0.702	0.777	TraesCS7B01G277000.1	http://amigo.geneontology.org/cgi-bin/amigo/term_details?term=GO:0055114
protein metabolic process	Gene Ontology	GO:0019538	2	156	0.769	0.842	TraesCS3D01G159800.1|TraesCS2A01G483600.1	http://amigo.geneontology.org/cgi-bin/amigo/term_details?term=GO:0019538
intracellular vesicle	Gene Ontology	GO:0097708	36	2387	0.877	0.893	TraesCS4B01G089800.1|TraesCS3D01G403300.1|TraesCS5D01G470100.1|TraesCS1A01G062600.1|TraesCS2A01G386500.1|TraesCS7A01G330300.1|TraesCS5B01G037600.1|TraesCS3A01G357800.1|TraesCS7B01G018200.1|TraesCS5D01G423700.1|TraesCS4A01G173600.1|TraesCS7A01G081100.1|TraesCS7B01G181100.1|TraesCS3B01G113000.1|TraesCS2A01G152400.1|TraesCS2A01G174600.1|TraesCS4D01G275600.1|TraesCS3A01G421700.1|TraesCS7A01G479700.1|…	http://amigo.geneontology.org/cgi-bin/amigo/term_details?term=GO:0097708
cytoplasmic vesicle	Gene Ontology	GO:0031410	36	2387	0.877	0.893	TraesCS4B01G089800.1|TraesCS3D01G403300.1|TraesCS5D01G470100.1|TraesCS1A01G062600.1|TraesCS2A01G386500.1|TraesCS7A01G330300.1|TraesCS5B01G037600.1|TraesCS3A01G357800.1|TraesCS7B01G018200.1|TraesCS5D01G423700.1|TraesCS4A01G173600.1|TraesCS7A01G081100.1|TraesCS7B01G181100.1|TraesCS3B01G113000.1|TraesCS2A01G152400.1|TraesCS2A01G174600.1|TraesCS4D01G275600.1|TraesCS3A01G421700.1|TraesCS7A01G479700.1|…	http://amigo.geneontology.org/cgi-bin/amigo/term_details?term=GO:0031410
cytoplasmic, membrane-bounded vesicle	Gene Ontology	GO:0016023	36	2387	0.877	0.893	TraesCS4B01G089800.1|TraesCS3D01G403300.1|TraesCS5D01G470100.1|TraesCS1A01G062600.1|TraesCS2A01G386500.1|TraesCS7A01G330300.1|TraesCS5B01G037600.1|TraesCS3A01G357800.1|TraesCS7B01G018200.1|TraesCS5D01G423700.1|TraesCS4A01G173600.1|TraesCS7A01G081100.1|TraesCS7B01G181100.1|TraesCS3B01G113000.1|TraesCS2A01G152400.1|TraesCS2A01G174600.1|TraesCS4D01G275600.1|TraesCS3A01G421700.1|TraesCS7A01G479700.1|…	http://amigo.geneontology.org/cgi-bin/amigo/term_details?term=GO:0016023
vesicle	Gene Ontology	GO:0031982	36	2387	0.877	0.893	TraesCS4B01G089800.1|TraesCS3D01G403300.1|TraesCS5D01G470100.1|TraesCS1A01G062600.1|TraesCS2A01G386500.1|TraesCS7A01G330300.1|TraesCS5B01G037600.1|TraesCS3A01G357800.1|TraesCS7B01G018200.1|TraesCS5D01G423700.1|TraesCS4A01G173600.1|TraesCS7A01G081100.1|TraesCS7B01G181100.1|TraesCS3B01G113000.1|TraesCS2A01G152400.1|TraesCS2A01G174600.1|TraesCS4D01G275600.1|TraesCS3A01G421700.1|TraesCS7A01G479700.1|…	http://amigo.geneontology.org/cgi-bin/amigo/term_details?term=GO:0031982
membrane-bounded vesicle	Gene Ontology	GO:0031988	36	2387	0.877	0.893	TraesCS4B01G089800.1|TraesCS3D01G403300.1|TraesCS5D01G470100.1|TraesCS1A01G062600.1|TraesCS2A01G386500.1|TraesCS7A01G330300.1|TraesCS5B01G037600.1|TraesCS3A01G357800.1|TraesCS7B01G018200.1|TraesCS5D01G423700.1|TraesCS4A01G173600.1|TraesCS7A01G081100.1|TraesCS7B01G181100.1|TraesCS3B01G113000.1|TraesCS2A01G152400.1|TraesCS2A01G174600.1|TraesCS4D01G275600.1|TraesCS3A01G421700.1|TraesCS7A01G479700.1|…	http://amigo.geneontology.org/cgi-bin/amigo/term_details?term=GO:0031988
ribonucleoside binding	Gene Ontology	GO:0032549	1	120	0.884	0.893	TraesCS2A01G483600.1	http://amigo.geneontology.org/cgi-bin/amigo/term_details?term=GO:0032549
ribonucleotide binding	Gene Ontology	GO:0032553	1	120	0.884	0.893	TraesCS2A01G483600.1	http://amigo.geneontology.org/cgi-bin/amigo/term_details?term=GO:0032553
purine nucleoside binding	Gene Ontology	GO:0001883	1	120	0.884	0.893	TraesCS2A01G483600.1	http://amigo.geneontology.org/cgi-bin/amigo/term_details?term=GO:0001883
purine ribonucleoside binding	Gene Ontology	GO:0032550	1	120	0.884	0.893	TraesCS2A01G483600.1	http://amigo.geneontology.org/cgi-bin/amigo/term_details?term=GO:0032550
purine nucleotide binding	Gene Ontology	GO:0017076	1	120	0.884	0.893	TraesCS2A01G483600.1	http://amigo.geneontology.org/cgi-bin/amigo/term_details?term=GO:0017076
purine ribonucleotide binding	Gene Ontology	GO:0032555	1	120	0.884	0.893	TraesCS2A01G483600.1	http://amigo.geneontology.org/cgi-bin/amigo/term_details?term=GO:0032555
purine ribonucleoside triphosphate binding	Gene Ontology	GO:0035639	1	120	0.884	0.893	TraesCS2A01G483600.1	http://amigo.geneontology.org/cgi-bin/amigo/term_details?term=GO:0035639
nucleoside binding	Gene Ontology	GO:0001882	1	120	0.884	0.893	TraesCS2A01G483600.1	http://amigo.geneontology.org/cgi-bin/amigo/term_details?term=GO:0001882
small molecule binding	Gene Ontology	GO:0036094	1	121	0.886	0.893	TraesCS2A01G483600.1	http://amigo.geneontology.org/cgi-bin/amigo/term_details?term=GO:0036094
nucleotide binding	Gene Ontology	GO:0000166	1	121	0.886	0.893	TraesCS2A01G483600.1	http://amigo.geneontology.org/cgi-bin/amigo/term_details?term=GO:0000166
nucleoside phosphate binding	Gene Ontology	GO:1901265	1	121	0.886	0.893	TraesCS2A01G483600.1	http://amigo.geneontology.org/cgi-bin/amigo/term_details?term=GO:1901265
carbohydrate derivative binding	Gene Ontology	GO:0097367	1	121	0.886	0.893	TraesCS2A01G483600.1	http://amigo.geneontology.org/cgi-bin/amigo/term_details?term=GO:0097367

[truncated: 1 more sheets: GO enrichment in O-64.1.10 ]
